# Supplementary material for: NeissLock provides an inducible protein anhydride for covalent targeting of endogenous proteins
Source: Nat Commun. 2021 Jan 29;12:717. doi: 10.1038/s41467-021-20963-5 (PMC7846742; doi:10.1038/s41467-021-20963-5)
Supplement: Supplementary file 3 — Supp Data 1 [file 41467_2021_20963_MOESM3_ESM.xlsx]

## Sheet: Heteromeric
Rank	PDB ID	Name	Target Chain	Target Lys	Binder Chain	Binder Residue	Distance (Å)	Assembly	Model
1	1ry1	Structure of the signal recognition particle interacting with the elongation-arrested ribosome	W	374	S	LYS 67	1.743	1	1
2	1ia0	KIF1A HEAD-MICROTUBULE COMPLEX STRUCTURE IN ATP-FORM	B	402	A	VAL 440	1.819	1	1
3	3wbk	crystal structure analysis of eukaryotic translation initiation factor 5B and 1A complex	A	576	C	ILE 127	2.446	1	1
4	1nx0	Structure of Calpain Domain 6 in Complex with Calpastatin DIC	B	477	D	THR 711	2.633	1	1
5	1hbs	REFINED CRYSTAL STRUCTURE OF DEOXYHEMOGLOBIN S. I. RESTRAINED LEAST-SQUARES REFINEMENT AT 3.0-ANGSTROMS RESOLUTION	G	40	F	HIS 146	2.647	2	1
6	2a2x	Orally Active Thrombin Inhibitors in Complex with Thrombin Inh12	H	36	P	GLN 65	2.718	1	1
7	4m4w	Mechanistic implications for the bacterial primosome assembly of the structure of a helicase-helicase loader complex	J	56	A	LEU 441	2.729	1	1
8	1n5a	Crystal structure of the Murine class I Major Histocompatibility Complex of H-2DB, B2-Microglobulin, and A 9-Residue immunodominant peptide epitope gp33 derived from LCMV	D	146	F	MET 9	2.759	2	1
9	3crf	Electron Microscopy model of the Saf Pilus- Type B	A	34	B	PRO 144	2.765	1	1
10	4fqk	Influenza B/Brisbane/60/2008 hemagglutinin Fab CR8059 complex	H	214	L	CYS 211	2.778	1	1
11	4jlq	Crystal structure of human Karyopherin-beta2 bound to the PY-NLS of Saccharomyces cerevisiae NAB2	A	377	B	ALA 240	2.805	1	1
12	5kgf	Structural model of 53BP1 bound to a ubiquitylated and methylated nucleosome, at 4.5 A resolution	C	15	M	GLY 76	2.821	1	1
13	3ipm	Crystal Structure of Archaeal 20S Proteasome in Complex with the C-terminus of PAN	D	66	T	ARG 232	2.831	1	1
14	1dke	NI BETA HEME HUMAN HEMOGLOBIN	A	40	D	HIS 146	2.838	1	1
15	4cr2	Deep classification of a large cryo-EM dataset defines the conformational landscape of the 26S proteasome	T	256	V	ALA 298	2.839	1	1
16	4xam	Complement component C4b	F	1594	E	ALA 1413	2.839	2	1
17	5sva	Mediator-RNA Polymerase II Pre-Initiation Complex	T	126	W	ILE 133	2.849	1	1
18	4iw6	Crystal Structure of the Estrogen Receptor alpha Ligand-binding Domain in Complex with Constrained WAY-derivative, 7b	A	362	C	ASP 696	2.863	1	1
19	1ffx	TUBULIN:STATHMIN-LIKE DOMAIN COMPLEX	B	402	C	VAL 440	2.872	1	1
20	2ank	orally active thrombin inhibitors in complex with thrombin and an exosite decapeptide	H	36	P	GLN 65	2.884	1	1
21	2clr	THREE DIMENSIONAL STRUCTURE OF A PEPTIDE EXTENDING OUT ONE END OF A CLASS I MHC BINDING SITE	A	146	C	GLY 10	2.887	1	1
22	1nrl	Crystal Structure of the human PXR-LBD in complex with an SRC-1 coactivator peptide and SR12813	A	259	C	GLU 696	2.901	1	1
23	6k7o	Complex structure of LILRB4 and h128-3 antibody	F	138	G	CYS 218	2.922	4	1
24	1hhk	THE ANTIGENIC IDENTITY OF PEPTIDE(SLASH)MHC COMPLEXES: A COMPARISON OF THE CONFORMATION OF FIVE PEPTIDES PRESENTED BY HLA-A2	A	146	C	VAL 9	2.927	1	1
25	3jqg	Crystal structure of pteridine reductase 1 (PTR1) from Trypanosoma brucei in ternary complex with cofactor (NADP+) and inhibitor 6-[(4-methoxybenzyl)sulfanyl]pyrimidine-2,4-diamine (AX6)	D	224	A	ALA 268	2.94	1	1
26	5mjy	Crystal structure of the His Domain Protein Tyrosine Phosphatase (HD-PTP/PTPN23) Bro1 domain (SARA complex structure)	A	359	F	GLN 21	2.946	1	1
27	1zav	Ribosomal Protein L10-L12(NTD) Complex, Space Group P21	A	149	W	GLY 30	2.948	1	1
28	2fnx	Design of Specific Peptide Inhibitors of Phospholipase A2 (PLA2): Crystal Structure of the Complex of PLA2 with a Highly Potent Peptide Val-Ile-Ala-Lys at 2.7A Resolution	A	69	P	LYS 4	2.948	1	1
29	2phe	Model for VP16 binding to PC4	B	67	C	GLY 490	2.949	asym.	4
30	6n2z	Bacillus PS3 ATP synthase class 2	I	132	b1	VAL 163	2.954	1	1
31	5e6i	Crystal structure of TCR PF8 in complex with flu MP(58-66) epitope presented by HLA-A2	C	146	E	LEU 9	2.955	3	1
32	3hox	Complete RNA polymerase II elongation complex V	E	171	B	PHE 1224	2.96	1	1
33	4pp1	The crystal structure of Der p 1 allergen complexed with Fab fragment of mAb 5H8	C	92	B	LEU 222	2.965	1	1
34	5vcn	THE CRYSTAL STRUCTURE OF DER P 1 ALLERGEN COMPLEXED WITH FAB FRAGMENT OF MAB 5H8	C	92	B	LEU 222	2.965	2	1
35	4cr3	Deep classification of a large cryo-EM dataset defines the conformational landscape of the 26S proteasome	P	85	A	ASP 252	2.966	1	1
36	1f4v	CRYSTAL STRUCTURE OF ACTIVATED CHEY BOUND TO THE N-TERMINUS OF FLIM	A	122	D	ASN 16	2.971	1	1
37	2bkh	Myosin VI nucleotide-free (MDInsert2) crystal structure	A	794	B	SER 147	2.973	1	1
38	1o9k	Crystal structure of the retinoblastoma tumour suppressor protein bound to E2F peptide	E	475	R	ASP 426	2.976	3	1
39	4c2d	Crystal structure of the protease CtpB in an active state	C	334	G	ALA 6	2.984	2	1
40	4iv4	Crystal Structure of the Estrogen Receptor alpha Ligand-binding Domain in Complex with Constrained WAY-derivative, 5b	B	362	D	ASP 696	2.986	2	1
41	5trz	Crystal structure of MHC-I H2-KD complexed with peptides of Mycobacterial tuberculosis (YQSGLSIVM)	C	146	Q	MET 9	2.988	1	1
42	3gn4	Myosin lever arm	E	794	F	SER 147	2.991	2	1
43	1eex	CRYSTAL STRUCTURE OF THE DIOL DEHYDRATASE-ADENINYLPENTYLCOBALAMIN COMPLEX FROM KLEBSIELLA OXYTOCA	E	109	M	ASP 173	2.995	1	1
44	5due	Crystal Structure of the ER-alpha Ligand-binding Domain in Complex with a para-Hydroxyl-substituted, Sulfoxide-bridged Oxabicyclic Heptene Sulfonate (SOBHS)-2 Analog 4-hydroxyphenyl (1S,2S,4S,5S,6R,7S)-5,6-bis(4-hydroxy-2-methylphenyl)-7-thiabicyclo[2.2.1]heptane-2-sulfonate 7-oxide	A	362	C	ASP 696	2.996	1	1
45	6jc0	Structural analysis of molybdopterin synthases from two mycobacteria pathogens	D	120	C	GLY 88	2.996	1	1
46	3nfe	The crystal structure of hemoglobin I from trematomus newnesi in deoxygenated state	A	40	D	HIS 146	2.999	1	1
47	1vac	MHC CLASS I H-2KB HEAVY CHAIN COMPLEXED WITH BETA-2 MICROGLOBULIN AND CHICKEN OVALBUMIN	A	146	P	LEU 8	3.005	1	1
48	4nwu	Crystal structure of APE1551, an anti-human NGF Fab with a nine amino acid insertion in CDR H1	H	228	L	CYS 214	3.006	1	1
49	6dm4	Crystal structure of the SH2 domain from RavO (Lpg1129) from Legionella pneumophila in complex with Homo sapiens Shc1 phospho-Tyr317 peptide	A	314	E	GLN 908	3.007	1	1
50	6eu2	Apo RNA Polymerase III - open conformation (oPOL3)	A	232	P	TRP 315	3.007	1	1
51	2jog	Structure of the calcineurin-NFAT complex	A	318	B	GLU 391	3.009	asym.	3
52	1qh2	CHYMOTRYPSIN INHIBITOR (C2) FROM NICOTIANA ALATA	B	14	A	ARG 18	3.012	asym.	1
53	5a8r	METHYL-COENZYME M REDUCTASE II FROM METHANOTHERMOBACTER MARBURGENSIS AT 2.15 A RESOLUTION	E	91	C	ASP 264	3.013	1	1
54	6b8q	Crystal Structure of the Mg2+/CaM:Kv7.5 (KCNQ5) AB domain complex	C	386	D	ALA 147	3.013	2	1
55	4znt	Crystal Structure of the ER-alpha Ligand-binding Domain (Y537S) in complex with a 3-Bromo-substituted OBHS derivative	A	362	C	ASP 696	3.015	1	1
56	3dxj	Crystal structure of thermus thermophilus rna polymerase holoenzyme in complex with the antibiotic myxopyronin	N	671	P	LEU 422	3.016	2	1
57	6eu0	RNA Polymerase III open pre-initiation complex (OC-PIC)	P	138	Z	GLY 512	3.016	1	1
58	5a86	Structure of pregnane X receptor in complex with a Sphingosine 1- Phosphate Receptor 1 Antagonist	A	259	C	GLU 696	3.017	1	1
59	2qa6	Crystal Structure of Estrogen Receptor Alpha mutant 537S Complexed with 4-(6-hydroxy-1H-indazol-3-yl)benzene-1,3-diol	B	362	D	ASP 696	3.018	1	1
60	3axy	Structure of Florigen Activation Complex Consisting of Rice Florigen Hd3a, 14-3-3 Protein GF14 and Rice FD Homolog OsFD1	I	124	K	PHE 195	3.018	2	1
61	1hga	HIGH RESOLUTION CRYSTAL STRUCTURES AND COMPARISONS OF T STATE DEOXYHAEMOGLOBIN AND TWO LIGANDED T-STATE HAEMOGLOBINS: T(ALPHA-OXY)HAEMOGLOBIN AND T(MET)HAEMOGLOBIN	A	40	D	HIS 146	3.019	1	1
62	1hhj	THE ANTIGENIC IDENTITY OF PEPTIDE(SLASH)MHC COMPLEXES: A COMPARISON OF THE CONFORMATION OF FIVE PEPTIDES PRESENTED BY HLA-A2	D	146	F	VAL 9	3.019	2	1
63	1ye1	T-To-T(High) quaternary transitions in human hemoglobin: betaY35A oxy (2MM IHP, 20% PEG) (1 test set)	A	40	D	HIS 146	3.021	1	1
64	1ye0	T-To-T(High) quaternary transitions in human hemoglobin: betaV33A oxy (2MM IHP, 20% PEG) (1 test set)	A	40	D	HIS 146	3.022	1	1
65	4iho	Crystal structure of H-2Db Y159F in complex with chimeric gp100	D	146	F	LEU 9	3.023	2	1
66	3bef	Crystal structure of thrombin bound to the extracellular fragment of PAR1	C	51	A	ASP 14	3.026	1	1
67	1prt	THE CRYSTAL STRUCTURE OF PERTUSSIS TOXIN	L	18	H	CYS 199	3.027	2	1
68	1kyi	HslUV (H. influenzae)-NLVS Vinyl Sulfone Inhibitor Complex	G	28	F	LEU 444	3.029	1	1
69	3jqa	Crystal structure of pteridine reductase 1 (PTR1) from Trypanosoma brucei in ternary complex with cofactor (NADP+) and inhibitor 2-amino-1,9-dihydro-6H-purine-6-thione (DX4)	D	224	A	ALA 268	3.031	1	1
70	4l3c	Structure of HLA-A2 in complex with D76N b2m mutant and NY-ESO1 double mutant	G	146	f	VAL 9	3.033	12	1
71	4zn7	Crystal Structure of the ER-alpha Ligand-binding Domain (Y537S) in complex with Diethylstilbestrol	A	362	D	ASP 696	3.038	1	1
72	4no5	Crystal structure of non-phosphorylated form of AMPD2 phosphopeptide bound to HLA-A2	A	146	C	LEU 9	3.042	1	1
73	4y28	The structure of plant photosystem I super-complex at 2.8 angstrom resolution.	A	713	F	LYS 229	3.043	1	1
74	1bcp	BINARY COMPLEX OF PERTUSSIS TOXIN AND ATP	L	18	H	CYS 199	3.049	2	1
75	3gqr	Crystal structure determination of cat (Felis silvestris catus) hemoglobin at 2.4 angstrom resolution	C	40	B	HIS 146	3.054	1	1
76	4mzl	Crystal Structure of MTIP from Plasmodium falciparum in complex with HBS myoA, a hydrogen bond surrogate myoA helix mimetic	D	814	B	GLN 204	3.057	2	1
77	5vgz	Conformational Landscape of the p28-Bound Human Proteasome Regulatory Particle	D	69	d	VAL 257	3.059	1	1
78	3oxq	Crystal Structure of Ca2+/CaM-CaV1.2 pre-IQ/IQ domain complex	E	1630	A	ALA 147	3.06	1	1
79	5tez	TCR F50 recgonizing M1-HLA-A2	A	146	C	LEU 9	3.061	1	1
80	1b86	HUMAN DEOXYHAEMOGLOBIN-2,3-DIPHOSPHOGLYCERATE COMPLEX	A	40	D	HIS 689	3.062	1	1
81	4pp5	Crystal structure of human Retinoid X Receptor alpha-ligand binding domain complex with 5-methyl UAB30 and the coactivator peptide GRIP-1	A	284	B	ASP 696	3.062	1	1
82	1hhg	THE ANTIGENIC IDENTITY OF PEPTIDE(SLASH)MHC COMPLEXES: A COMPARISON OF THE CONFORMATION OF FIVE PEPTIDES PRESENTED BY HLA-A2	D	146	F	VAL 9	3.063	2	1
83	4ivw	Crystal Structure of the Estrogen Receptor alpha Ligand-binding Domain in Complex with Constrained WAY-derivative, 6b	B	362	D	ASP 696	3.063	2	1
84	5ifg	Crystal structure of HigA-HigB complex from E. Coli	C	32	D	GLY 130	3.066	1	1
85	5wjl	Crystal Structure of HLA-A*11:01 with GTS1 peptide	A	146	C	ARG 10	3.069	1	1
86	1z1d	Structural Model for the interaction between RPA32 C-terminal domain and SV40 T antigen origin binding domain.	A	243	B	PRO 131	3.07	asym.	4
87	4rs5	Crystal structure of an uncoating intermediate of a EV71 recombinant virus	D	290	E	THR 238	3.072	1	1
88	1nvi	Orthorhombic Crystal Form of Molybdopterin Synthase	E	119	D	GLY 81	3.073	1	1
89	1ofi	Asymmetric complex between HslV and I-domain deleted HslU (H. influenzae)	I	28	B	LEU 444	3.074	2	1
90	5iy6	Human holo-PIC in the closed state	A	643	U	CYS 301	3.074	1	1
91	5iya	Human core-PIC in the closed state	A	643	U	CYS 301	3.074	1	1
92	4ayb	RNAP at 3.2Ang	P	8	N	PRO 65	3.076	1	1
93	6ef1	Yeast 26S proteasome bound to ubiquitinated substrate (5D motor state)	F	62	M	ALA 434	3.076	1	1
94	5xpl	Crystal structure of VDR-LBD complexed with 22S-butyl-25-hydroxyphenyl-2-methylidene-19,26,27-trinor-25-oxo-1-hydroxyvitamin D3	A	242	C	LYS 751	3.079	1	1
95	3l0l	Crystal structure of orphan nuclear receptor RORgamma in complex with natural ligand	C	686	A	SER 507	3.08	1	1
96	3dzu	Intact PPAR gamma - RXR alpha Nuclear Receptor Complex on DNA bound with BVT.13, 9-cis Retinoic Acid and NCOA2 Peptide	A	284	G	ASP 696	3.081	1	1
97	4nqa	Crystal structure of liganded hRXR-alpha/hLXR-beta heterodimer on DNA	A	284	C	ASP 696	3.083	1	1
98	4rr3	Crystal structure of a recombinant EV71 virus particle	E	280	F	THR 240	3.084	1	1
99	1rq4	Crystallographic Analysis of the Interaction of Nitric Oxide with Quaternary-T Human Hemoglobin, HEMOGLOBIN EXPOSED TO NO UNDER AEROBIC CONDITIONS	A	40	D	HIS 146	3.087	1	1
100	1z6o	Crystal Structure of Trichoplusia ni secreted ferritin	K	210	N	VAL 191	3.092	1	1
101	3vqm	Small heat shock protein hsp14.0 of C-terminal deletion variant with C-terminal peptide	A	47	O	GLU 123	3.095	1	1
102	5cll	Truncated Ran wild type in complex with GDP-BeF and RanBD1	B	75	A	GLU 186	3.095	1	1
103	5tly	Crystal Structure of the ER-alpha Ligand-binding Domain (Y537S) in Complex with 3,4-bis(2-fluoro-4-hydroxyphenyl)thiophene 1,1-dioxide	A	362	C	ASP 696	3.095	1	1
104	2hhe	OXYGEN AFFINITY MODULATION BY THE N-TERMINI OF THE BETA CHAINS IN HUMAN AND BOVINE HEMOGLOBIN	C	40	B	HIS 146	3.097	1	1
105	2ooy	Crystal structure of the adenylate sensor from AMP-activated protein kinase complexed with ATP	E	99	B	ASP 297	3.097	1	1
106	1y46	T-To-T(High) quaternary transitions in human hemoglobin: betaW37Y deoxy low-salt (10 test sets)	A	40	D	HIS 146	3.098	1	1
107	2yle	Crystal structure of the human Spir-1 KIND FSI domain in complex with the FSI peptide	A	135	B	THR 1722	3.098	1	1
108	5tn6	Crystal Structure of the ER-alpha Ligand-binding Domain (Y537S) in Complex with the Spiro BC-estradiol, (1S,1'S,3a'S,7a'S)-7a'-methyl-1',2,2',3,3',3a',4',6',7',7a'-decahydro-1,5'-spirobi[indene]-1',5-diol	B	362	D	ASP 696	3.1	1	1
109	2vr0	Crystal structure of cytochrome c nitrite reductase NrfHA complex bound to the HQNO inhibitor	E	330	F	GLU 159	3.101	1	1
110	1rxm	C-terminal region of FEN-1 bound to A. fulgidus PCNA	B	1	A	GLU 245	3.102	1	1
111	5eu6	HLA Class I antigen	A	146	C	VAL 9	3.103	1	1
112	6g72	Mouse mitochondrial complex I in the deactive state	K	80	J	ARG 171	3.109	1	1
113	1hgb	HIGH RESOLUTION CRYSTAL STRUCTURES AND COMPARISONS OF T STATE DEOXYHAEMOGLOBIN AND TWO LIGANDED T-STATE HAEMOGLOBINS: T(ALPHA-OXY)HAEMOGLOBIN AND T(MET)HAEMOGLOBIN	A	40	D	HIS 146	3.111	1	1
114	1hhh	THE ANTIGENIC IDENTITY OF PEPTIDE(SLASH)MHC COMPLEXES: A COMPARISON OF THE CONFORMATION OF FIVE PEPTIDES PRESENTED BY HLA-A2	A	146	C	VAL 10	3.111	1	1
115	4wpf	Crystal structure of RORc in complex with a phenyl sulfonamide agonist	A	336	B	GLU 16	3.111	1	1
116	5tlu	Crystal Structure of the ER-alpha Ligand-binding Domain (Y537S) in Complex with the PEG-linked Dimeric Estrogen, EE2-(eg)6-EE2-amine	A	362	C	ASP 696	3.112	1	1
117	1hgc	HIGH RESOLUTION CRYSTAL STRUCTURES AND COMPARISONS OF T STATE DEOXYHAEMOGLOBIN AND TWO LIGANDED T-STATE HAEMOGLOBINS: T(ALPHA-OXY)HAEMOGLOBIN AND T(MET)HAEMOGLOBIN	A	40	D	HIS 146	3.113	1	1
118	3cfv	Structural basis of the interaction of RbAp46/RbAp48 with histone H4	E	31	B	ASP 410	3.113	1	1
119	5xov	Crystal structure of peptide-HLA-A24 bound to S19-2 V-delta/V-beta TCR	D	146	F	PHE 10	3.113	2	1
120	6g2j	Mouse mitochondrial complex I in the active state	Q	54	V	ILE 115	3.113	1	1
121	2b4d	SSAT+COA+SP- SP disordered	A	111	B	GLU 171	3.115	1	1
122	1ofh	Asymmetric complex between HslV and I-domain deleted HslU (H. influenzae)	I	28	B	LEU 444	3.116	2	1
123	1mi5	The crystal structure of LC13 TcR in complex with HLAB8-EBV peptide complex	A	146	C	LEU 9	3.117	1	1
124	4iu7	Crystal Structure of the Estrogen Receptor alpha Ligand-binding Domain in Complex with Constrained WAY-derivative, 2b	A	362	C	ASP 696	3.117	1	1
125	3iec	Helicobacter pylori CagA Inhibits PAR1/MARK Family Kinases by Mimicking Host Substrates	D	256	H	LYS 961	3.119	4	1
126	6cd2	Crystal structure of the PapC usher bound to the chaperone-adhesin PapD-PapG	A	112	B	PRO 316	3.119	1	1
127	5e8n	The structure of the TEIPP associated Trh4 peptide in complex with H-2D(b)	G	146	I	MET 9	3.12	3	1
128	1mhp	Crystal structure of a chimeric alpha1 integrin I-domain in complex with the Fab fragment of a humanized neutralizing antibody	H	134	L	CYS 213	3.121	1	1
129	2x70	Crystal structure of MHC CLass I HLA-A2.1 bound to a photocleavable peptide	D	145	F	VAL 9	3.121	2	1
130	3o7a	Crystal structure of PHF13 in complex with H3K4me3	A	265	B	THR 6	3.121	1	1
131	5kro	Crystal Structure of the ER-alpha Ligand-binding Domain (Y537S) in Complex with the Methyl(phenyl)amino-substituted Estrogen, (8R,9S,13S,14S,17S)-13-methyl-17-(methyl(phenyl)amino)-7,8,9,11,12,13,14,15,16,17-decahydro-6H-cyclopenta[a]phenanthren-3-ol	A	362	C	ASP 696	3.121	1	1
132	3c27	Cyanofluorophenylacetamides as Orally Efficacious Thrombin Inhibitors	B	57	H	GLN 300	3.124	1	1
133	3mrf	Crystal Structure of MHC class I HLA-A2 molecule complexed with EBV bmlf1-280-288 nonapeptide T4P variant	A	146	P	LEU 9	3.125	1	1
134	2b7c	Yeast guanine nucleotide exchange factor eEF1Balpha K205A mutant in complex with eEF1A	A	64	B	LEU 1206	3.126	1	1
135	6mub	Anti-HIV-1 Fab 2G12 + Man5 re-refinement	H	228	K	GLU 213	3.126	1	1
136	2gpv	Estrogen Related Receptor-gamma ligand binding domain complexed with 4-hydroxy-tamoxifen and a SMRT peptide	C	284	I	GLY 1330	3.127	1	1
137	1k8d	crystal structure of the non-classical MHC class Ib Qa-2 complexed with a self peptide	A	146	P	LEU 9	3.13	1	1
138	5xos	Crystal structure of HLA-B35 in complex with a pepetide antigen	A	146	C	LEU 9	3.13	1	1
139	4j77	Crystal structure of beta'-COP/hWbp1 complex	B	17	D	ASP 5	3.131	2	1
140	3agz	Crystal structure of human Hsp40 Hdj1 peptide-binding domain complexed with a C-terminal peptide of Hsp70	A	182	C	ASP 641	3.132	1	1
141	5tlo	Crystal Structure of the ER-alpha Ligand-binding Domain (Y537S) in Complex with a Squaric Acid-linked Dimeric Estrogen	A	362	C	ASP 696	3.132	1	1
142	5vzj	STRUCTURE OF A TWELVE COMPONENT MPP6-NUCLEAR RNA EXOSOME COMPLEX BOUND TO RNA	H	9	E	ASN 264	3.133	1	1
143	1qo3	Complex between NK cell receptor Ly49A and its MHC class I ligand H-2Dd	A	146	P	ILE 10	3.134	1	1
144	1w6o	X-RAY CRYSTAL STRUCTURE OF C2S HUMAN GALECTIN-1 COMPLEXED WITH LACTOSE	B	2129	A	ASP 1134	3.134	1	1
145	1gbv	(ALPHA-OXY, BETA-(C112G)DEOXY) T-STATE HUMAN HEMOGLOBIN	C	40	B	HIS 146	3.138	1	1
146	3e6f	MHC CLASS I H-2Dd Heavy chain complexed with Beta-2 Microglobulin and a variant peptide, PA9, from the Human immunodeficiency virus (BaL) envelope glycoprotein 120	A	146	P	ALA 9	3.138	1	1
147	6hv9	S. cerevisiae CMG-Pol epsilon-DNA	A	2066	2	TYR 864	3.138	1	1
148	4nut	Crystal structure of the complex between Snu13p and the PEP domain of Rsa1	B	250	A	LEU 125	3.139	1	1
149	4j81	Crystal structure of beta'-COP/Insig-1 complex	A	17	D	ASP 5	3.141	1	1
150	1f9e	CASPASE-8 SPECIFICITY PROBED AT SUBSITE S4: CRYSTAL STRUCTURE OF THE CASPASE-8-Z-DEVD-CHO	L	396	I	ASP 299	3.143	3	1
151	2y69	Bovine heart cytochrome c oxidase re-refined with molecular oxygen	F	37	A	LYS 514	3.144	1	1
152	2phg	Model for VP16 binding to TFIIB	A	312	B	GLY 490	3.146	asym.	3
153	2d31	Crystal structure of disulfide-linked HLA-G dimer	A	146	C	LEU 9	3.147	1	1
154	6i5p	Co-crystal structure of human SPOP MATH domain (E47K) and human BRD3 fragment	E	129	F	PRO 251	3.153	3	1
155	3kpr	Crystal Structure of the LC13 TCR in complex with HLA B*4405 bound to EEYLKAWTF a mimotope	A	146	C	PHE 9	3.154	1	1
156	4j84	Crystal structure of beta'-COP/Scyl1 complex	B	17	D	ASP 10	3.154	2	1
157	5kra	Crystal Structure of the ER-alpha Ligand-binding Domain (Y537S) in Complex with DDT and DDE	E	362	G	ASP 696	3.154	2	1
158	5gsv	Mouse MHC class I H-2Kd with a MERS-CoV-derived peptide 142-5	A	146	C	LEU 10	3.155	1	1
159	5x0r	Crystal Structure of PXR LBD Complexed with SJB7	B	259	D	GLU 696	3.155	1	1
160	3qjq	The structure of and photolytic induced changes of carbon monoxide binding to the cytochrome ba3-oxidase from Thermus thermophilus	B	140	C	GLY 34	3.156	1	1
161	1jk9	Heterodimer between H48F-ySOD1 and yCCS	B	136	A	ASN 153	3.157	1	1
162	4g6a	Structure of the Hepatitis C virus envelope glycoprotein E2 antigenic region 412-423 bound to the broadly neutralizing antibody AP33	C	129	D	CYS 214	3.158	1	1
163	1g3i	CRYSTAL STRUCTURE OF THE HSLUV PROTEASE-CHAPERONE COMPLEX	M	28	T	LEU 444	3.159	1	1
164	1w88	The crystal structure of pyruvate dehydrogenase E1(D180N,E183Q) bound to the peripheral subunit binding domain of E2	I	137	B	PHE 324	3.159	1	1
165	2b05	Crystal Structure of 14-3-3 gamma in complex with a phosphoserine peptide	A	50	G	PRO 507	3.159	1	1
166	5y1j	Crystal structure of human FXR in complex with a functional drug ligand	A	303	U	LYS 751	3.159	1	1
167	5nmb	Structure-activity relationship study of vitamin D analogs with oxolane group in their side chain	A2	274	B2	GLU 696	3.16	1	1
168	6ftx	Structure of the chromatin remodelling enzyme Chd1 bound to a ubiquitinylated nucleosome	C	95	A	ARG 134	3.16	1	1
169	6g0l	Structure of two molecules of the chromatin remodelling enzyme Chd1 bound to a nucleosome	C	95	A	ARG 134	3.16	1	1
170	1a00	HEMOGLOBIN (VAL BETA1 MET, TRP BETA37 TYR) MUTANT	A	40	D	HIS 146	3.161	1	1
171	4j86	Crystal structure of beta'-COP/yWbp1 complex	B	17	D	ASN 6	3.161	2	1
172	5mrw	Structure of the KdpFABC complex	J	214	L	GLU 27	3.162	3	1
173	5wxc	Crystal Structure of HLA-A*2402 in complex with avian influenza A(H7N9) virus-derived peptide H7-25 (data set 2)	C	146	F	PHE 11	3.162	2	1
174	6fnp	Crystal structure of ECF-CbrT, a cobalamin transporter	G	262	F	SER 280	3.162	2	1
175	1ept	REFINED 1.8 ANGSTROMS RESOLUTION CRYSTAL STRUCTURE OF PORCINE EPSILON-TRYPSIN	B	107	C	ASN 245	3.164	1	1
176	2g9j	Complex of TM1a(1-14)Zip with TM9a(251-284): a model for the polymerization domain ("overlap region") of tropomyosin, Northeast Structural Genomics Target OR9	A	7	C	ILE 284	3.164	asym.	6
177	5wwj	Crystal Structure of HLA-A*2402 in complex with avian influenza A(H7N9) virus-derived peptide H7-25 (data set 1)	C	146	F	PHE 11	3.164	2	1
178	4rku	Crystal structure of plant Photosystem I at 3 Angstrom resolution	B	696	C	TYR 81	3.165	1	1
179	1ydz	T-To-T(High) quaternary transitions in human hemoglobin: alphaY140F oxy (2MM IHP, 20% PEG) (1 test set)	C	40	B	HIS 146	3.167	1	1
180	3jtt	Cystal structure of Rhesus macaque MHC class I:Mamu-A*02	D	146	F	TYR 9	3.168	2	1
181	3vrb	Mitochondrial rhodoquinol-fumarate reductase from the parasitic nematode Ascaris suum with the specific inhibitor flutolanil and substrate fumarate	E	147	F	ASN 281	3.168	2	1
182	4yuu	Crystal structure of oxygen-evolving photosystem II from a red alga	V1	30	J1	LEU 40	3.169	1	1
183	3sp5	Crystal structure of human 14-3-3 sigma C38V/N166H in complex with TASK-3 peptide and stabilizer Cotylenol	A	49	P	VAL 374	3.17	1	1
184	3jbh	TWO HEAVY MEROMYOSIN INTERACTING-HEADS MOTIFS FLEXIBLE DOCKED INTO TARANTULA THICK FILAMENT 3D-MAP ALLOWS IN DEPTH STUDY OF INTRA- AND INTERMOLECULAR INTERACTIONS	G	800	I	LYS 156	3.174	2	1
185	5eo1	Crystal Structure of HLA-B0702-RL9	A	146	C	LEU 9	3.176	1	1
186	3ng6	The crystal structure of hemoglobin I from Trematomus newnesi in deoxygenated state obtained through an oxidation/reduction cycle in which potassium hexacyanoferrate and sodium dithionite were alternatively added	A	40	D	HIS 146	3.178	1	1
187	5krc	Crystal Structure of the ER-alpha Ligand-binding Domain (Y537S) in Complex with Zearalenone	A	362	D	ASP 696	3.178	1	1
188	6orp	Modified BG505 SOSIP-based immunogen RC1 in complex with the elicited V3-glycan patch antibody Ab897NHP	G	502	A	ASP 664	3.179	1	1
189	2jm6	Solution structure of MCL-1 complexed with NOXAB	A	84	B	GLY 308	3.18	asym.	6
190	5t33	Crystal structure of strain-specific glycan-dependent CD4 binding site-directed neutralizing antibody CAP257-RH1, in complex with HIV-1 strain RHPA gp120 core with an oligomannose N276 glycan.	H	214	L	CYS 211	3.18	1	1
191	2cha	THE STRUCTURE OF CRYSTALLINE ALPHA-CHYMOTRYPSIN, $V.THE ATOMIC STRUCTURE OF TOSYL-ALPHA-CHYMOTRYPSIN AT 2 ANGSTROMS RESOLUTION	B	107	C	ASN 245	3.181	1	1
192	5dwl	Human PPARgamma ligand binding dmain in complex with SR1664	A	301	B	GLU 696	3.182	1	1
193	6bro	Crystal structure of ASK1-D3 ubiquitin ligase form1	B	658	A	GLU 160	3.183	1	1
194	4wj3	Crystal structure of the asparagine transamidosome from Pseudomonas aeruginosa	B	164	N	ALA 590	3.184	1	1
195	5avl	Crystal structure of LXRalpha in complex with tert-butyl benzoate analog, compound 32b	A	273	B	GLU 696	3.184	1	1
196	5frp	Structure of the Pds5-Scc1 complex and implications for cohesin function	B	514	D	GLY 142	3.185	1	1
197	6brp	F-box protein form 2	D	658	C	GLU 160	3.185	2	1
198	5chc	Crystal structure of the perchlorate reductase PcrAB - substrate analog SeO3 bound - from Azospira suillum PS	E	27	F	THR 333	3.186	1	1
199	5mg3	EM fitted model of bacterial holo-translocon	C	413	D	LYS 612	3.187	1	1
200	4gfy	Design of peptide inhibitors of phospholipase A2: crystal Structure of phospholipase A2 complexed with a designed tetrapeptide Val - Ilu- Ala - Lys at 2.7 A resolution	A	69	B	LYS 4	3.188	1	1
201	5dwj	Crystal Structure of the ER-alpha Ligand-binding Domain in Complex with a Resorcinyl 4-Fluoro-substituted Diaryl-imine analog 4-[(E)-[(4-fluorophenyl)imino](4-hydroxyphenyl)methyl]benzene-1,3-diol	A	362	C	ASP 696	3.188	1	1
202	5f1i	MHC with 9-mer peptide	J	146	L	LYS 9	3.191	4	1
203	6nk7	Electron Cryo-Microscopy of Chikungunya in Complex with Mouse Mxra8 Receptor	K	159	C	HIS 439	3.192	2	1
204	1nih	Structure of deoxy-quaternary haemoglobin with liganded beta subunits	A	40	D	HIS 146	3.193	1	1
205	2o25	Ubiquitin-Conjugating Enzyme E2-25 kDa Complexed With SUMO-1-Conjugating Enzyme UBC9	D	110	A	SER 199	3.193	1	1
206	1bab	HEMOGLOBIN THIONVILLE: AN ALPHA-CHAIN VARIANT WITH A SUBSTITUTION OF A GLUTAMATE FOR VALINE AT NA-1 AND HAVING AN ACETYLATED METHIONINE NH2 TERMINUS	C	41	B	HIS 146	3.194	1	1
207	1gcv	DEOXY FORM HEMOGLOBIN FROM MUSTELUS GRISEUS	C	40	B	HIS 136	3.195	1	1
208	1y0c	T-to-THigh Quaternary Transitions in Human Hemoglobin: alphaY140F deoxy low-salt	A	40	D	HIS 146	3.196	1	1
209	4m8e	CRYSTAL STRUCTURE OF HUMAN RETINOID X RECEPTOR ALPHA-LIGAND BINDING DOMAIN COMPLEX WITH (S) 4-Methyl 9cUAB30 COACTIVATOR PEPTIDE GRIP-1	A	284	B	ASP 696	3.196	1	1
210	5fn2	Cryo-EM structure of gamma secretase in complex with a drug DAPT	A	693	C	LEU 244	3.196	1	1
211	3dpb	Crystal structure of the complex of the Caf1M chaperone with the mini-fiber of two Caf1 subunits (Caf1:Caf1), carrying the Ala9Val, Ala11Val, and Leu13Val mutations in the Gd donor strand	A	139	B	GLN 149	3.198	1	1
212	5lnk	Entire ovine respiratory complex I	c	54	f	ILE 115	3.198	1	1
213	5ona	Drosophila Bag-of-marbles CBM peptide bound to human CAF40-CNOT1	B	148	C	GLY 34	3.198	1	1
214	5y49	A moderator XD22 binding to bile acid receptor	A	313	D	LYS 696	3.198	1	1
215	6dgp	Crystal Structure of Human PPARgamma Ligand Binding Domain in Complex with TRAP220 Coactivator Peptide	A	301	C	ASP 651	3.198	1	1
216	1ya7	Implications for interactions of proteasome with PAN and PA700 from the 1.9 A structure of a proteasome-11S activator complex	A	66	Q	SER 231	3.199	1	1
217	2ret	The crystal structure of a binary complex of two pseudopilins: EpsI and EpsJ from the Type 2 Secretion System of Vibrio vulnificus	E	56	D	LYS 197	3.199	1	1
218	2ynn	yeast betaprime COP 1-304 with KTKTN motif	A	17	P	ASN 8	3.2	1	1
219	4m8h	CRYSTAL STRUCTURE OF HUMAN RETINOID X RECEPTOR ALPHA-LIGAND BINDING DOMAIN COMPLEX WITH (R)4-METHYL 9cUAB30 AND COACTIVATOR PEPTIDE GRIP-1	A	284	B	ASP 696	3.2	1	1
220	1nam	MURINE ALLOREACTIVE SCFV TCR-PEPTIDE-MHC CLASS I MOLECULE COMPLEX	H	146	P	LEU 8	3.201	1	1
221	3pfv	Crystal structure of Cbl-b TKB domain in complex with EGFR pY1069 peptide	B	314	D	ALA 1076	3.201	2	1
222	5mpo	Crystal structure of human molybdopterin synthase complex	C	159	B	GLY 88	3.201	1	1
223	5zgb	Cryo-EM structure of the red algal PSI-LHCR	B	413	F	SER 183	3.203	1	1
224	2yrs	Human hemoglobin D Los Angeles: crystal structure	M	40	K	HIS 147	3.204	2	1
225	5x19	CO bound cytochrome c oxidase at 100 micro sec after pump laser irradiation to release CO from O2 reduction center	F	37	A	LYS 514	3.204	1	1
226	6mej	Broadly neutralizing antibodies against HCV use a CDRH3 disulfide motif to recognize an E2 glycoprotein site that can be targeted for vaccine design	H	214	L	GLU 213	3.204	1	1
227	5xpo	Crystal structure of VDR-LBD complexed with 25-(hydroxyphenyl)-2-methylidene-19,26,27-trinor-25-oxo-1-hydroxyvitamin D3	A	242	C	LYS 635	3.205	1	1
228	1a0z	HEMOGLOBIN (VAL BETA1 MET) MUTANT	A	40	D	HIS 146	3.206	1	1
229	2vb6	Myosin VI (MD-insert2-CaM, Delta Insert1) Post-rigor state (crystal form 2)	A	794	B	SER 147	3.206	1	1
230	5m64	RNA Polymerase I elongation complex with A49 tandem winged helix domain	G	103	A	ALA 1663	3.207	1	1
231	1o0d	Human Thrombin complexed with a d-Phe-Pro-Arg-type Inhibitor and a C-terminal Hirudin derived exo-site inhibitor	H	36	D	GLN 65	3.209	1	1
232	1l8c	STRUCTURAL BASIS FOR HIF-1ALPHA/CBP RECOGNITION IN THE CELLULAR HYPOXIC RESPONSE	A	94	B	ASN 149	3.21	asym.	6
233	4mvl	Crystal structure of an engineered lipocalin (Anticalin H1GA) in complex with the Alzheimer amyloid peptide Abeta1-40	D	79	H	SER 26	3.211	4	1
234	1o1p	Deoxy hemoglobin (A-GLY-C:V1M; B,D:V1M,C93A,N108K)	A	182	B	HIS 146	3.212	1	1
235	5hyr	Estrogen Receptor Alpha Ligand Binding Domain Y537S Mutant in Complex with Stapled Peptide SRC2-SP2 and Estradiol	A	362	F	SER 12	3.212	1	1
236	4huw	Crystal Structure of H2Db-NPM6T	C	146	J	MET 9	3.213	1	1
237	4u1k	HLA class I micropolymorphisms determine peptide-HLA landscape and dictate differential HIV-1 escape through identical epitopes	A	146	C	MET 9	3.213	1	1
238	5ehj	Crystal Structure of the ER-alpha Ligand-binding Domain in Complex with the Cyclofenil Derivative 4,4'-[(4aR,8aR)-octahydronaphthalen-2(1H)-ylidenemethanediyl]diphenol	A	362	D	ASP 696	3.213	1	1
239	2qr9	Crystal Structure of the Estrogen Receptor Alpha Ligand Binding Domain Complexed with an Oxabicyclic Derivative Compound	B	362	D	ASP 696	3.214	1	1
240	4j8b	Crystal structure of alpha-COP/Emp47p complex	A	15	B	LEU 6	3.214	1	1
241	4j82	Crystal structure of beta'-COP/Insig-2 complex	A	17	C	GLU 5	3.216	1	1
242	5ufs	X-Ray Crystal Structure of the Ancestral Glucocorticoid Receptor 2 ligand binding domain in complex with triamcinolone acetonide and SHP coregulator fragment	B	48	C	SER 27	3.216	2	1
243	4j79	Crystal structure of beta'-COP/PEDVspike complex	A	17	B	GLN 6	3.217	1	1
244	5glh	Human endothelin receptor type-B in complex with ET-1	A	182	B	TRP 21	3.217	1	1
245	2zy0	Crystal structure of the human RXR alpha ligand binding domain bound to a synthetic agonist compound and a coactivator peptide	A	284	B	ASP 481	3.218	1	1
246	3pwv	An immmunodominant CTL epitope from rinderpest virus presented by cattle MHC class I molecule N*01801 (BoLA-A11)	A	145	C	ILE 9	3.218	1	1
247	5mvz	Fab 4AB007 bound to Interleukin-1-beta	H	219	L	GLU 215	3.219	1	1
248	5tlf	Crystal Structure of the ER-alpha Ligand-binding Domain (Y537S) in Complex with the Constrained WAY Derivative, 4-(2-(3-methylbut-2-en-1-yl)-7-(trifluoromethyl)-2H-indazol-3-yl)benzene-1,3-diol	A	362	C	ASP 696	3.219	1	1
249	4h0l	Cytochrome b6f Complex Crystal Structure from Mastigocladus laminosus with n-Side Inhibitor NQNO	C	281	E	ILE 32	3.222	1	1
250	5z84	The structure of azide-bound cytochrome c oxidase determined using the crystals exposed to 20 mM azide solution for 4 days	S	37	N	LYS 514	3.222	1	1
251	1duz	HUMAN CLASS I HISTOCOMPATIBILITY ANTIGEN (HLA-A 0201) IN COMPLEX WITH A NONAMERIC PEPTIDE FROM HTLV-1 TAX PROTEIN	A	146	C	VAL 9	3.224	1	1
252	1hbh	STRUCTURE OF DEOXYHAEMOGLOBIN OF THE ANTARCTIC FISH PAGOTHENIA BERNACCHII AND STRUCTURAL BASIS OF THE ROOT EFFECT	C	40	B	HIS 146	3.224	1	1
253	2c7u	Conflicting selective forces affect CD8 T-cell receptor contact sites in an HLA-A2 immunodominant HIV epitope.	D	146	F	LEU 9	3.224	2	1
254	1dxu	HIGH-RESOLUTION X-RAY STUDY OF DEOXY RECOMBINANT HUMAN HEMOGLOBINS SYNTHESIZED FROM BETA-GLOBINS HAVING MUTATED AMINO TERMINI	C	40	B	HIS 146	3.226	1	1
255	1y4v	T-To-T(High) quaternary transitions in human hemoglobin: betaC93A deoxy low-salt (1 test set)	A	40	D	HIS 146	3.226	1	1
256	1dxv	HIGH-RESOLUTION X-RAY STUDY OF DEOXY RECOMBINANT HUMAN HEMOGLOBINS SYNTHESIZED FROM BETA-GLOBINS HAVING MUTATED AMINO TERMINI	C	40	B	HIS 146	3.227	1	1
257	5aj3	Structure of the small subunit of the mammalian mitoribosome	G	119	g	LEU 397	3.228	1	1
258	5z08	The crystal structure of kinetochore subunits Cenp-H/I/K triple complex	D	189	C	ASP 328	3.229	1	1
259	4znw	Crystal Structure of the ER-alpha Ligand-binding Domain (Y537S) in complex with a 4-Bromo-substituted OBHS derivative	B	362	D	ASP 696	3.231	1	1
260	1qun	X-RAY STRUCTURE OF THE FIMC-FIMH CHAPERONE ADHESIN COMPLEX FROM UROPATHOGENIC E.COLI	C	112	D	GLN 279	3.232	2	1
261	5e15	Crystal Structure of the ER-alpha Ligand-binding Domain in Complex with the Cyclofenil Derivative 4,4'-{[4-(2-hydroxyethyl)cyclohexylidene]methanediyl}diphenol	B	362	D	ASP 696	3.232	1	1
262	6aj0	The structure of Enterovirus D68 mature virion	A	88	C	GLN 247	3.232	3	2
263	1xkm	NMR structure of antimicrobial peptide distinctin in water	A	18	B	VAL 25	3.235	asym.	1
264	2pb8	Crystal structure of the complex formed between phospholipase A2 and peptide Ala-Val-Tyr-Ser at 2.0 A resolution	A	69	P	SER 4	3.235	1	1
265	3fon	Crystal structure of the Class I MHC Molecule H-2Kwm7 with a Single Self Peptide VNDIFEAI	A	146	P	ILE 8	3.235	1	1
266	3hae	Rational development of high-affinity T-cell receptor-like antibodies	A	146	C	VAL 9	3.235	1	1
267	5jmm	Crystal structure of hERa-LBD (Y537S) in complex with biochanin A	A	362	F	GLU 696	3.235	1	1
268	1egv	CRYSTAL STRUCTURE OF THE DIOL DEHYDRATASE-ADENINYLPENTYLCOBALAMIN COMPLEX FROM KLEBSELLA OXYTOCA UNDER THE ILLUMINATED CONDITION.	E	109	M	ASP 173	3.236	1	1
269	4y20	Complex of human Galectin-1 and NeuAcalpha2-3Galbeta1-4Glc	A	129	B	ASP 134	3.238	1	1
270	5c7e	Crystal structure of the rice Topless related protein 2 (TPR2) N-terminal domain (1-209) in complex with Arabidopsis IAA10 peptide	B	78	H	LEU 49	3.239	1	1
271	4kbq	Structure of the CHIP-TPR domain in complex with the Hsc70 Lid-Tail domains	A	30	C	ASP 646	3.24	1	1
272	5tmz	Crystal Structure of the ER-alpha Ligand-binding Domain (Y537S) in Complex with the estradiol derivative, (8S,9S,13S,14S,17S)-16-(3-methoxybenzyl)-13-methyl-7,8,9,11,12,13,14,15,16,17-decahydro-6H-cyclopenta[a]phenanthrene-3,17-diol	A	362	C	ASP 696	3.24	1	1
273	6b0x	Capsid protein and C-terminal part of scaffolding protein in the Staphylococcus aureus phage 80alpha procapsid	E	235	f	ASN 206	3.241	3	2
274	6hu9	III2-IV2 mitochondrial respiratory supercomplex from S. cerevisiae	D	249	F	LYS 147	3.241	1	1
275	6ef2	Yeast 26S proteasome bound to ubiquitinated substrate (5T motor state)	F	62	M	ALA 434	3.242	1	1
276	4j78	Crystal structure of beta'-COP/Emp47p complex	A	17	B	LEU 5	3.243	1	1
277	5krk	Crystal Structure of the ER-alpha Ligand-binding Domain (Y537S) in Complex with 4,4'-((5-bromo-2,3-dihydro-1H-inden-1-ylidene)methylene)diphenol	A	362	C	ASP 696	3.243	1	1
278	1kd2	Crystal Structure of Human Deoxyhemoglobin in Absence of Any Anions	C	40	B	HIS 146	3.245	1	1
279	1z00	Solution structure of the C-terminal domain of ERCC1 complexed with the C-terminal domain of XPF	B	860	A	HIS 302	3.246	asym.	3
280	2uy7	Crystal structure of the P pilus rod subunit PapA	G	112	H	GLN 163	3.246	4	1
281	3gyu	Nuclear receptor DAF-12 from parasitic nematode Strongyloides stercoralis in complex with its physiological ligand dafachronic acid delta 7	A	571	B	GLU 751	3.249	1	1
282	5o9s	HsNMT1 in complex with CoA and Myristoylated-GKSNSKLK octapeptide	C	3	A	GLN 496	3.249	1	1
283	1m05	HLA B8 in complex with an Epstein Barr Virus determinant	A	146	E	LEU 9	3.25	1	1
284	2grl	Crystal structure of dCT/iCF10 complex	B	79	E	ILE 7	3.254	1	1
285	3vfo	crystal structure of HLA B*3508 LPEP157A, HLA mutant Ala157	A	146	C	TYR 13	3.254	1	1
286	5k6a	Trypanosoma brucei Pteridine reductase 1 (PTR1) in complex with compound 1	B	224	C	ALA 268	3.254	1	1
287	4a3c	RNA Polymerase II initial transcribing complex with a 5nt DNA-RNA hybrid	E	171	B	PHE 1224	3.255	1	1
288	4wsa	Crystal structure of Influenza B polymerase bound to the vRNA promoter (FluB1 form)	C	703	A	GLU 722	3.256	1	1
289	5x1f	CO bound cytochrome c oxidase without pump laser irradiation at 278K	F	37	A	LYS 514	3.256	1	1
290	6cnc	Yeast RNA polymerase III open complex	S	520	R	ALA 650	3.256	1	1
291	1yie	T-to-thigh quaternary transitions in human hemoglobin: betaW37A oxy (2.2MM IHP, 13% PEG) (1 test set)	C	40	B	HIS 146	3.257	1	1
292	6f5o	A mechanism for the activation of the influenza virus transcriptase	C	703	A	GLU 722	3.257	1	1
293	1y0w	T-to-THigh quaternary Transitions in Human Hemoglobin: betaV1M deoxy low-salt (10 test sets)	A	40	D	HIS 146	3.258	1	1
294	5krh	Crystal Structure of the ER-alpha Ligand-binding Domain (Y537S) in Complex with 16-benzylidene estrone	A	362	C	ASP 696	3.258	1	1
295	6i84	Structure of transcribing RNA polymerase II-nucleosome complex	E	171	B	PHE 1224	3.258	1	1
296	3wcp	Deoxyhemoglobin SH-drug complex	A	40	D	HIS 146	3.261	1	1
297	5kri	Crystal Structure of the ER-alpha Ligand-binding Domain (Y537S) in Complex with 16b-benzyl 17b-estradiol	A	362	C	ASP 696	3.261	1	1
298	3h1h	Cytochrome bc1 complex from chicken	D	184	H	LYS 78	3.262	1	1
299	5krl	Crystal Structure of the ER-alpha Ligand-binding Domain (Y537S) in Complex with the A-CD ring estrogen, (1S,7aS)-5-(2-chloro-4-hydroxyphenyl)-7a-methyl-2,3,3a,4,7,7a-hexahydro-1H-inden-1-ol	A	362	C	ASP 696	3.263	1	1
300	4cm4	Crystal structure of pteridine reductase 1 (PTR1) from Trypanosoma brucei in ternary complex with cofactor and inhibitor	D	224	A	ALA 268	3.264	1	1
301	4cvx	COMPLEX OF A B2 CHICKEN MHC CLASS I MOLECULE AND A 9MER CHICKEN PEPTIDE	A	143	C	LEU 9	3.264	2	1
302	4pp3	Crystal structure of human Retinoid X Receptor alpha-ligand binding domain complex with 6-methyl UAB30 and the coactivator peptide GRIP-1	A	284	B	ASP 696	3.264	1	1
303	1t1w	Structural basis for degenerate recognition of HIV peptide variants by cytotoxic lymphocyte, variant SL9-3F6I8V	A	146	C	LEU 9	3.265	1	1
304	3vhx	The crystal structure of Arf6-MKLP1 (Mitotic kinesin-like protein 1) complex	G	69	F	ASN 800	3.265	2	1
305	4l29	Structure of wtMHC class I with NY-ESO1 double mutant	M	146	e	VAL 9	3.265	7	1
306	1rd8	Crystal Structure of the 1918 Human H1 Hemagglutinin Precursor (HA0)	F	121	A	ARG 329	3.266	1	1
307	1rvf	FAB COMPLEXED WITH INTACT HUMAN RHINOVIRUS	H	64	3	GLU 236	3.266	3	3
308	2zxz	Crystal structure of the human RXR alpha ligand binding domain bound to a synthetic agonist compound and a coactivator peptide	A	284	B	ASP 481	3.267	1	1
309	3ixa	Human Class I MHC HLA-A2(A150P) in complex with the Tax peptide	A	146	C	VAL 9	3.267	1	1
310	5mv8	Structure of human Myosin 7b C-terminal MyTH4-FERM domain in complex with harmonin-a PDZ3 domain	A	1918	B	PHE 552	3.267	1	1
311	1dxt	HIGH-RESOLUTION X-RAY STUDY OF DEOXY RECOMBINANT HUMAN HEMOGLOBINS SYNTHESIZED FROM BETA-GLOBINS HAVING MUTATED AMINO TERMINI	C	40	B	HIS 147	3.268	1	1
312	1y4f	T-To-T(High) quaternary transitions in human hemoglobin: betaW37A deoxy low-salt (10 test sets)	A	40	D	HIS 146	3.268	1	1
313	2w72	DEOXYGENATED STRUCTURE OF A DISTAL SITE HEMOGLOBIN MUTANT PLUS XE	A	127	C	ARG 141	3.268	1	1
314	5zwh	Covalent bond formation between histidine of Vitamin D receptor (VDR) and a full agonist having an ene-ynone group via conjugate addition reaction	A	242	C	LYS 635	3.268	1	1
315	1t1y	Structural basis for degenerate recognition of HIV peptide variants by cytotoxic lymphocyte, variant SL9-5V	A	146	C	LEU 9	3.269	1	1
316	5cyz	Structure of S. cerevisiae Hrr25:Mam1 complex, form 1	A	302	C	ASN 191	3.269	1	1
317	5kqv	Insulin receptor ectodomain construct comprising domains L1,CR,L2, FnIII-1 and alphaCT peptide in complex with bovine insulin and FAB 83-14 (REVISED STRUCTURE)	E	40	B	GLU 21	3.269	1	1
318	2e7l	Structure of a high-affinity mutant of the 2C TCR in complex with Ld/QL9	E	146	Q	LEU 9	3.27	1	1
319	3p4n	Crystal Structure of H2-Kb in complex with the NP205-PV epitope YTVKFPNM, an 8-mer peptide from PV	A	146	F	MET 8	3.27	1	1
320	4dma	Crystal structure of ERa LBD in complex with RU100132	B	1362	F	GLY 697	3.27	2	1
321	6e3y	Cryo-EM structure of the active, Gs-protein complexed, human CGRP receptor	R	333	A	LEU 394	3.27	1	1
322	2av7	Crystal structure of HTLV-1 TAX peptide Bound to Human Class I MHC HLA-A2 with the K66A mutation in the heavy chain.	D	146	F	VAL 9	3.271	2	1
323	4l8c	Crystal structure of the H2Db in complex with the NP-N3D peptide	A	146	I	MET 9	3.271	1	1
324	5e0x	Crystal Structure of the ER-alpha Ligand-binding Domain in Complex with the Cyclofenil Derivative 4,4'-{[(3S)-3-(4-methoxyphenyl)cyclohexylidene]methanediyl}diphenol	B	362	D	ASP 696	3.273	1	1
325	1t21	Structural basis for degenerate recognition of HIV peptide variants by cytotoxic lymphocyte, variant SL9, monoclinic crystal	A	146	C	LEU 9	3.276	1	1
326	4qrp	Crystal Structure of HLA B*0801 in complex with HSKKKCDEL and DD31 TCR	F	146	H	LEU 9	3.276	2	1
327	1qew	HUMAN CLASS I HISTOCOMPATIBILITY ANTIGEN (HLA-A 0201) COMPLEX WITH A NONAMERIC PEPTIDE FROM MELANOMA-ASSOCIATED ANTIGEN 3 (RESIDUES 271-279)	A	146	C	VAL 9	3.277	1	1
328	3d8a	Co-crystal structure of TraM-TraD complex.	E	76	W	PHE 717	3.277	1	1
329	4e5x	Crystal structure of a complex between the human adenovirus type 2 E3-19K protein and MHC class I molecule HLA-A2/Tax	A	146	C	VAL 9	3.277	1	1
330	4jyi	Crystal structure of RARbeta LBD in complex with selective partial agonist BMS641 [3-chloro-4-[(E)-2-(5,5-dimethyl-8-phenyl-5,6-dihydronaphthalen-2-yl)ethenyl]benzoic acid]	A	237	G	GLU 639	3.277	1	1
331	4o2e	A peptide complexed with HLA-B*3901	A	146	C	LEU 9	3.278	1	1
332	5ay8	Crystal structure of human nucleosome containing H3.Y	D	34	F	GLY 102	3.278	1	1
333	5dv8	Human PPARgamma ligand binding dmain complexed with SB1451 in a covalent bonded form	A	301	B	GLU 696	3.278	1	1
334	6cmo	Rhodopsin-Gi complex	R	311	A	PHE 354	3.279	1	1
335	3l71	Cytochrome BC1 complex from chicken with azoxystrobin bound	D	184	H	LYS 78	3.28	1	1
336	3mgo	Crystal structure of a H5-specific CTL epitope derived from H5N1 influenza virus in complex with HLA-A*0201	J	146	L	ILE 9	3.28	4	1
337	5deg	Crystal structure of B*27:06 bound to the pVIPR peptide	A	146	C	LEU 9	3.28	1	1
338	5yxn	A T cell receptor in complex with HLA-A0201 restricted Hepatitis C virus NS3 peptide (KLVALGINAV)	C	147	I	VAL 10	3.28	1	1
339	6dcv	Crystal structure of human anti-tau antibody CBTAU-27.1	H	228	L	CYS 214	3.281	1	1
340	6i7a	Co-crystal structure of human SPOP MATH domain (D140N) and human BRD3 fragment	E	129	F	PRO 251	3.281	1	1
341	3ruu	FXR with SRC1 and GSK237	A	303	B	LYS 755	3.282	1	1
342	4no3	Crystal structure of AMPD2 phosphopeptide bound to HLA-A2	A	146	C	LEU 9	3.282	1	1
343	5nq1	Porcine (Sus scrofa) Major Histocompatibility Complex, class I, with human beta2 micro globulin, presenting DFEREGYSL	A	147	C	LEU 9	3.282	1	1
344	2a1t	Structure of the human MCAD:ETF E165betaA complex	S	250	R	LYS 333	3.283	1	1
345	3ecb	Crystal structure of mouse H-2Dd in complex with peptide P18-I10 derived from human immunodeficiency virus envelope glycoprotein 120	A	146	P	ILE 10	3.283	1	1
346	1duy	CRYSTAL STRUCTURE OF HLA-A*0201/OCTAMERIC TAX PEPTIDE COMPLEX	D	146	F	VAL 9	3.285	2	1
347	3eh4	Structure of the reduced form of cytochrome ba3 oxidase from Thermus thermophilus	B	140	C	GLY 34	3.285	1	1
348	1wbx	CRYSTAL STRUCTURES OF MURINE MHC CLASS I H-2 Db AND Kb MOLECULES IN COMPLEX WITH CTL EPITOPES FROM INFLUENZA A VIRUS: IMPLICATIONS FOR TCR REPERTOIRE SELECTION AND IMMUNODOMINANCE	A	146	C	ILE 10	3.286	1	1
349	5dxm	Crystal Structure of the ER-alpha Ligand-binding Domain in Complex with the Cyclofenil Derivative 3-[(E)-(1s,5s)-bicyclo[3.3.1]non-9-ylidene(4-hydroxyphenyl)methyl]phenol	A	362	C	ASP 696	3.286	1	1
350	2b7b	Yeast guanine nucleotide exchange factor eEF1Balpha K205A mutant in complex with eEF1A and GDP	A	64	B	LEU 1206	3.287	1	1
351	2ovh	Progesterone Receptor with Bound Asoprisnil and a Peptide from the Co-Repressor SMRT	A	734	B	LYS 2274	3.287	1	1
352	1u35	Crystal structure of the nucleosome core particle containing the histone domain of macroH2A	D	1231	F	GLY 302	3.288	1	1
353	1y83	T-To-T(High) quaternary transitions in human hemoglobin: betaY145G deoxy low-salt (1 test set)	A	40	D	HIS 146	3.288	1	1
354	3l70	Cytochrome BC1 complex from chicken with trifloxystrobin bound	D	184	H	LYS 78	3.288	1	1
355	3bmo	Structure of Pteridine Reductase 1 (PTR1) from Trypanosoma brucei in ternary complex with cofactor (NADP+) and inhibitor (Compound AX4)	C	224	B	ALA 268	3.289	1	1
356	4u5e	Crystal structure of GluA2 T625G, con-ikot-ikot snail toxin, partial agonist KA and postitive modulator (R,R)-2b complex	D	752	E	ALA 86	3.289	1	1
357	3hu6	Structures of SPOP-Substrate Complexes: Insights into Molecular Architectures of BTB-Cul3 Ubiquitin Ligases: SPOPMATHx/BTB/3-box-PucSBC1	B	129	D	THR 102	3.29	1	1
358	3s33	Structure of Thermus thermophilus cytochrome ba3 oxidase 10s after Xe depressurization	B	140	C	GLY 34	3.29	1	1
359	5dzh	Crystal Structure of the ER-alpha Ligand-binding Domain in Complex with the Cyclofenil Derivative 4,4'-{[4-(2-hydroxyethyl)cyclohexylidene]methanediyl}diphenol	A	362	C	ASP 696	3.291	1	1
360	5iek	Structure of HLA-B*40:02 in complex with the endogenous peptide REFSKEPEL	A	146	C	LEU 9	3.291	1	1
361	1y22	T-To-T(High) quaternary transitions in human hemoglobin: betaV33A deoxy low-salt (1 test set)	A	40	D	HIS 146	3.292	1	1
362	5f1n	MHC complexed to 11mer peptide	D	146	F	LYS 11	3.292	2	1
363	5utz	Human IL-2/Fab complex	J	222	K	CYS 215	3.292	4	1
364	5tn3	Crystal Structure of the ER-alpha Ligand-binding Domain (Y537S) in Complex with the estradiol derivative, (8S,9S,13S,14S)-17-((4-isopropylphenyl)amino)-13-methyl-7,8,9,11,12,13,14,15,16,17-decahydro-6H-cyclopenta[a]phenanthren-3-ol	A	362	C	ASP 696	3.293	1	1
365	5vz5	Crystal structure of an anaplastic lymphoma kinase-derived neuroblastoma tumor antigen bound to the Human Major Histocompatibility Complex Class I molecule HLA-B*1501	A	146	C	TYR 10	3.293	1	1
366	4o46	14-3-3-gamma in complex with influenza NS1 C-terminal tail phosphorylated at S228	F	50	L	LYS 229	3.294	2	1
367	5ulh	Structure of RNF165 in complex with a UbcH5b~Ub conjugate	A	85	B	GLY 75	3.294	1	1
368	6cs5	CryoEM structure of human enterovirus D68 abortive product 2 (pH 7.2 and 4 degrees Celsius)	A	92	B	GLN 247	3.294	2	1
369	1jht	Crystal structure of HLA-A2*0201 in complex with a nonameric altered peptide ligand (ALGIGILTV) from the MART-1/Melan-A.	A	146	C	VAL 9	3.295	1	1
370	5dwe	Crystal Structure of the ER-alpha Ligand-binding Domain in Complex with a 2-Chloro-substituted Triaryl-imine analog 4,4'-[(2-chlorophenyl)carbonimidoyl]diphenol	A	362	C	ASP 696	3.296	1	1
371	5gsd	Crystal structure of LMP2 peptide from EBV in complex with HLA-A*11:01	A	146	C	LYS 7	3.296	1	1
372	2bst	Crystal structures and KIR3DL1 recognition of three immunodominant viral peptides complexed to HLA-B2705	A	146	C	ARG 9	3.297	1	1
373	3gsx	Crystal structure of the binary complex between HLA-A2 and HCMV NLV-T8V peptide variant	A	146	P	VAL 9	3.297	1	1
374	1bij	CROSSLINKED, DEOXY HUMAN HEMOGLOBIN A	C	40	B	HIS 146	3.298	1	1
375	1thb	REFINEMENT OF A PARTIALLY OXYGENATED T STATE HAEMOGLOBIN AT 1.5 ANGSTROMS RESOLUTION	C	40	B	HIS 146	3.298	1	1
376	4ilg	Crystal structure of Aar2p in complex with the Prp8p RNaseH and Jab1/MPN domains	C	2267	A	PRO 355	3.298	1	1
377	6ehp	The crystal structure of the human LAMTOR complex	B	5	E	ASP 149	3.298	1	1
378	1s78	Insights into ErbB signaling from the structure of the ErbB2-pertuzumab complex	D	214	C	CYS 214	3.3	1	1
379	1y35	T-To-T(High) quaternary transitions in human hemoglobin: betaY35F deoxy low-salt (1 test set)	A	40	D	HIS 146	3.3	1	1
380	1pdk	PAPD-PAPK CHAPERONE-PILUS SUBUNIT COMPLEX FROM E.COLI P PILUS	A	112	B	ARG 157	3.301	1	1
381	1z2b	Tubulin-colchicine-vinblastine: stathmin-like domain complex	A	401	B	ALA 438	3.301	1	1
382	4hdq	Crystal Structure of the Ternary Complex of KRIT1 bound to both the Rap1 GTPase and the Heart of Glass (HEG1) cytoplasmic tail	A	475	C	PHE 1381	3.301	1	1
383	5ldx	Structure of mammalian respiratory Complex I, class3.	N	177	K	LEU 96	3.302	1	1
384	1pto	THE STRUCTURE OF A PERTUSSIS TOXIN-SUGAR COMPLEX AS A MODEL FOR RECEPTOR BINDING	L	18	H	CYS 199	3.304	2	1
385	3gyt	Nuclear receptor DAF-12 from parasitic nematode Strongyloides stercoralis in complex with its physiological ligand dafachronic acid delta 4	A	571	B	GLU 751	3.305	1	1
386	5c4j	Crystal structure of a transcribing RNA Polymerase II complex reveals a complete transcription bubble	E	171	B	PHE 1224	3.306	1	1
387	1mox	Crystal Structure of Human Epidermal Growth Factor Receptor (residues 1-501) in complex with TGF-alpha	B	465	D	ALA 50	3.307	1	1
388	5avi	Crystal structure of LXRalpha in complex with tert-butyl benzoate analog, compound 4	A	273	B	GLU 696	3.308	1	1
389	6erh	Complex of XLF and heterodimer Ku bound to DNA	B	238	M	SER 36	3.308	1	1
390	4wvh	Crystal structure of the Type-I signal peptidase from Staphylococcus aureus (SpsB) in complex with a substrate peptide (pep1).	A	428	C	ALA 158	3.309	1	1
391	6g3j	MHC A02 Allele presenting MTSAIGILVP	D	146	F	VAL 10	3.309	2	1
392	6g9q	Ternary complex of P14 TCR with murine MHC class I H-2 Db in complex with self-antigen derived from dopamine monooxygenase.	A	146	P	ILE 9	3.309	1	1
393	6nrd	hTRiC-hPFD Class4	L	65	I	HIS 534	3.309	1	1
394	1y5j	T-To-T(High) quaternary transitions in human hemoglobin: betaH97A deoxy low-salt (1 test set)	A	40	D	HIS 146	3.31	1	1
395	4k6i	Crystal structure of human retinoid X receptor alpha-ligand binding domain complex with Targretin and the coactivator peptide GRIP-1	A	284	B	ASP 696	3.31	1	1
396	1t1x	Structural basis for degenerate recognition of HIV peptide variants by cytotoxic lymphocyte, variant SL9-4L	A	146	C	LEU 9	3.311	1	1
397	2yfv	The heterotrimeric complex of Kluyveromyces lactis Scm3, Cse4 and H4	C	75	B	LEU 97	3.311	1	1
398	3uf7	Co-crystal structure of Escherichia coli uracil-DNA glycosylase and a C-terminal fragement of the single-stranded DNA-binding protein	A	15	B	PHE 178	3.311	1	1
399	4j73	Crystal structure of beta'-COP/p25 complex	A	17	B	VAL 2	3.311	1	1
400	2y7l	Structure of N-terminal domain of Candida albicans Als9-2 in complex with human fibrinogen gamma peptide	A	59	B	VAL 18	3.312	1	1
401	5lc5	Structure of mammalian respiratory Complex I, class2	N	177	K	LEU 96	3.312	1	1
402	3pwj	Human Class I MHC HLA-A2 in complex with the HuD (G2L,I9V) peptide variant	A	146	C	VAL 9	3.313	1	1
403	2qh6	Crystal Structure of the Estrogen Receptor Alpha Ligand Binding Domain Complexed with an Oxabicyclic diarylethylene Compound	B	362	D	ASP 696	3.314	1	1
404	5m59	Crystal structure of Chaetomium thermophilum Brr2 helicase core in complex with Prp8 Jab1 domain	G	640	H	ALA 2309	3.314	3	1
405	5nq0	Porcine (Sus scrofa) Major Histocompatibility Complex, class I, presenting DFEREGYSL	A	147	C	LEU 9	3.314	1	1
406	5e7o	Crystal structure of the perchlorate reductase PcrAB mutant W461E of PcrA from Azospira suillum PS	K	27	L	THR 333	3.315	2	1
407	1o1l	Deoxy hemoglobin (A-GLY-C:V1M,L29W,H58Q; B,D:V1M)	A	182	B	HIS 146	3.316	1	1
408	5men	Human Leukocyte Antigen A02 presenting ILAKFLHWL, in complex with cognate T-Cell Receptor	A	146	C	LEU 9	3.316	1	1
409	3bhb	Crystal Structure of KMD Phosphopeptide Bound to Human Class I MHC HLA-A2	A	146	C	LEU 10	3.317	1	1
410	3jq9	Crystal structure of pteridine reductase 1 (PTR1) from Trypanosoma brucei in ternary complex with cofactor (NADP+) and inhibitor 2-amino-6-(1,3-benzodioxol-5-yl)-4-oxo-4,7-dihydro-3H-pyrrolo[2,3-d]pyrimidine-5-carbonitrile (AX1)	C	224	B	ALA 268	3.319	1	1
411	5fmz	Crystal structure of Influenza B polymerase with bound 5' vRNA	F	703	D	GLU 722	3.319	1	1
412	3o4l	Genetic and structural basis for selection of a ubiquitous T cell receptor deployed in Epstein-Barr virus	A	146	C	LEU 9	3.32	1	1
413	5dvc	Human PPARgamma ligand binding dmain complexed with SB1453 in a covalent bonded form	A	301	B	GLU 696	3.32	1	1
414	1y4q	T-To-T(High) quaternary transitions in human hemoglobin: betaF42A deoxy low-salt (1 test set)	A	40	D	HIS 146	3.321	1	1
415	3l73	Cytochrome BC1 complex from chicken with triazolone inhibitor	D	184	H	LYS 78	3.321	1	1
416	5iro	Crystal structure of a complex between the Human adenovirus type 4 E3-19K protein and MHC class molecule HLA-A2/TAX	I	146	J	VAL 9	3.322	3	1
417	6cce	Crystal structure of a Mycobacterium smegmatis RNA polymerase transcription initiation complex with inhibitor Kanglemycin A	D	470	F	ASP 466	3.323	1	1
418	1qjb	14-3-3 ZETA/PHOSPHOPEPTIDE COMPLEX (MODE 1)	A	49	Q	ALA 10	3.324	1	1
419	1mwa	2C/H-2KBM3/DEV8 ALLOGENEIC COMPLEX	H	146	P	VAL 8	3.325	1	1
420	2fbw	Avian respiratory complex II with carboxin bound	Q	4	O	LYS 246	3.325	1	1
421	2jtt	Solution structure of calcium loaded S100A6 bound to C-terminal Siah-1 interacting protein	D	208	A	GLY 90	3.325	asym.	5
422	2wqy	Remodelling of carboxin binding to the Q-site of avian respiratory complex II	Q	4	O	LYS 246	3.325	1	1
423	5sws	Crystal Structure of NP2-B17 TCR-H2Db-NP complex	A	146	C	MET 9	3.325	1	1
424	1s7u	Crystal structures of the murine class I major histocompatibility complex H-2Db in complex with LCMV-derived gp33 index peptide and three of its escape variants	G	146	I	MET 9	3.326	3	1
425	3mug	Crystal structure of human Fab PG16, a broadly reactive and potent HIV-1 neutralizing antibody	L	228	K	GLU 213	3.327	5	1
426	5w1w	Structure of the HLA-E-VMAPRTLVL/GF4 TCR complex	A	146	C	LEU 9	3.328	1	1
427	3b71	CD4 endocytosis motif bound to the Focal Adhesion Targeting (FAT) domain of the Focal Adhesion Kinase	B	955	E	GLU 416	3.329	2	1
428	1kj2	Murine Alloreactive ScFv TCR-Peptide-MHC Class I Molecule Complex	I	146	Q	LEU 8	3.33	2	1
429	1xz4	Intersubunit Interactions Associated with Tyr42alpha Stabilize the Quaternary-T Tetramer but are not Major Quaternary Constraints in Deoxyhemoglobin: alphaY42A deoxyhemoglobin no-salt	A	40	D	HIS 146	3.33	1	1
430	5tn1	Crystal Structure of the ER-alpha Ligand-binding Domain (Y537S) in Complex with the estradiol derivative, (8S,9S,13S,14S,E)-17-((4-isopropylphenyl)imino)-13-methyl-7,8,9,11,12,13,14,15,16,17-decahydro-6H-cyclopenta[a]phenanthren-3-ol	A	362	C	ASP 696	3.33	1	1
431	1bgy	CYTOCHROME BC1 COMPLEX FROM BOVINE	D	184	H	LYS 78	3.331	1	1
432	1c9l	PEPTIDE-IN-GROOVE INTERACTIONS LINK TARGET PROTEINS TO THE B-PROPELLER OF CLATHRIN	A	96	C	GLU 377	3.331	1	1
433	2xaw	Ribonucleotide reductase Y730NO2Y and Y731F modified R1 subunit of E. coli	A	584	D	LEU 375	3.331	2	1
434	5luf	Cryo-EM of bovine respirasome	d	184	h	LYS 78	3.331	1	1
435	6gh4	HLA-E*01:03 in complex with the Mtb44 peptide variant: Mtb44*P2-Gln.	E	146	R	LEU 9	3.331	3	1
436	2jix	Crystal structure of ABT-007 FAB fragment with the soluble domain of EPO receptor	H	217	L	CYS 214	3.332	1	1
437	3h7b	Human Class I MHC HLA-A2 in complex with the Tel1p peptide	D	146	F	VAL 9	3.332	2	1
438	5fjx	Yeast delta-COP-I mu-homology domain complexed with Gcs1 WxxF peptide	B	371	D	PHE 8	3.333	2	1
439	4mdd	Crystal Structure of the Glucocorticoid Receptor Bound to a Non-steroidal Antagonist Reveals Repositioning and Partial Disordering of Activation Function Helix 12	A	579	C	GLY 13	3.334	1	1
440	1o1o	Deoxy hemoglobin (A,C:V1M,V62L; B,D:V1M,V67L)	A	40	D	HIS 146	3.335	1	1
441	3agy	Crystal structure of human Hsp40 Hdj1 peptide-binding domain complexed with a C-terminal peptide of Hsp70	B	182	D	ASP 641	3.336	1	1
442	6nvy	Crystal structure of penicillin G acylase from Bacillus thermotolerans	A	31	B	VAL 536	3.336	1	1
443	1qsi	MAGNESIUM(II)-AND ZINC(II)-PROTOPORPHYRIN IX'S STABILIZE THE LOWEST OXYGEN AFFINITY STATE OF HUMAN HEMOGLOBIN EVEN MORE STRONGLY THAN DEOXYHEME	C	40	B	HIS 146	3.337	1	1
444	1qvo	STRUCTURES OF HLA-A*1101 IN COMPLEX WITH IMMUNODOMINANT NONAMER AND DECAMER HIV-1 EPITOPES CLEARLY REVEAL THE PRESENCE OF A MIDDLE ANCHOR RESIDUE	A	146	C	LYS 10	3.337	1	1
445	3mre	Crystal Structure of MHC class I HLA-A2 molecule complexed with EBV bmlf1-280-288 nonapeptide	A	146	P	LEU 9	3.337	1	1
446	3ox8	Crystal Structure of HLA A*02:03 Bound to HBV Core 18-27	D	146	F	VAL 10	3.337	2	1
447	5e8p	The structure of the TEIPP associated altered peptide ligand Trh4-p5NLE in complex with H-2D(b)	A	146	C	MET 9	3.337	1	1
448	5d2n	Crystal structure of C25-NLV-HLA-A2 complex	H	146	G	VAL 9	3.339	1	1
449	1rq3	Crystallographic Analysis of the Interaction of Nitric Oxide with Quaternary-T Human Deoxyhemoglobin, Deoxyhemoglobin	A	40	D	HIS 146	3.34	1	1
450	2a6q	Crystal structure of YefM-YoeB complex	F	25	C	GLU 92	3.34	2	1
451	5t7g	Crystal Structure of Murine MHC-I H-2Dd in complex with Murine Beta2-Microglobulin and a Variant of Peptide (PT9) of HIV gp120 MN Isolate (IGPGRAFYT)	C	146	Q	THR 9	3.34	1	1
452	5wmq	Crystal Structure of HLA-B8 in complex with ELR, an Influenza A virus peptide	A	146	C	ILE 9	3.34	1	1
453	5dtv	Crystal Structure of the ER-alpha Ligand-binding Domain in complex with a dimethyl-substituted, 3,4-diarylthiophene dioxide core ligand	A	362	C	ASP 696	3.341	1	1
454	3kps	Crystal Structure of the LC13 TCR in complex with HLA B*4405 bound to EEYLQAFTY a self peptide from the ABCD3 protein	A	146	C	TYR 9	3.342	1	1
455	5mx2	Photosystem II depleted of the Mn4CaO5 cluster at 2.55 A resolution	v	134	d	LEU 352	3.342	2	1
456	2bvp	Structures of Three HIV-1 HLA-B5703-Peptide Complexes and Identification of Related HLAs Potentially Associated with Long-Term Non-Progression	A	146	C	TRP 9	3.343	1	1
457	3gsq	Crystal structure of the binary complex between HLA-A2 and HCMV NLV-M5S peptide variant	A	146	P	VAL 9	3.343	1	1
458	3h9h	Human Class I MHC HLA-A2(A150P) in complex with the Tel1p peptide	D	146	F	VAL 9	3.343	2	1
459	5wlg	Crystal Structure of H-2Db with the GAP501 peptide (SQL)	F	146	H	LEU 9	3.343	2	1
460	5wri	Crystal structure of human tyrosylprotein sulfotransferase-1 complexed with PAP and C4 peptide	A	165	D	ASP 1009	3.343	1	1
461	4jzn	Three dimensional structure of broadly neutralizing human anti - Hepatitis C virus (HCV) glycoprotein E2 Fab fragment HC84-1	I	220	P	GLU 212	3.344	3	1
462	1vgk	The crystal structure of class I Major histocompatibility complex, H-2Kd at 2.0 A resolution	A	146	C	LEU 9	3.345	1	1
463	3dtp	Tarantula heavy meromyosin obtained by flexible docking to Tarantula muscle thick filament Cryo-EM 3D-MAP	A	810	C	GLY 150	3.345	2	1
464	3jax	Heavy meromyosin from Schistosoma mansoni muscle thick filament by negative stain EM	A	810	C	GLY 150	3.345	2	1
465	5m3j	Influenza B polymerase bound to four heptad repeats of serine 5 phosphorylated Pol II CTD	C	703	A	GLU 722	3.345	1	1
466	6fq8	Class 3 : translocated nucleosome	C	95	A	GLY 132	3.345	1	1
467	1tfc	CRYSTAL STRUCTURE OF THE LIGAND-BINDING DOMAIN OF THE ESTROGEN-RELATED RECEPTOR GAMMA IN COMPLEX WITH A STEROID RECEPTOR COACTIVATOR-1 PEPTIDE	B	284	D	GLU 696	3.346	1	1
468	3p4o	Crystal Structure of H2-Kb in complex with the mutant NP205-LCMV-V3A epitope YTAKYPNL, an 8-mer modified peptide from the LCMV	D	146	C	LEU 8	3.346	2	1
469	5tm9	Crystal Structure of the ER-alpha Ligand-binding Domain (Y537S) in Complex with the OBHS-ASC Analog, (E)-3-(4-((1R,4S,6R)-6-((3-chlorophenoxy)sulfonyl)-3-(4-hydroxyphenyl)-7-oxabicyclo[2.2.1]hept-2-en-2-yl)phenyl)acrylic acid	A	362	C	ASP 696	3.346	1	1
470	6rk9	Aspartyl/Asparaginyl beta-hydroxylase (AspH)oxygenase and TPR domains in complex with manganese, N-oxalylglycine and cyclic peptide substrate mimic of factor X	C	254	A	ILE 758	3.346	1	1
471	6bwp	Crystal structure of Deoxy Hemoglobin in complex with beta Cys93 modifying agent, TD3	C	40	B	HIS 146	3.347	1	1
472	4emz	HIV-1 Nef in complex with MHC-I cytoplasmic domain and Mu1 adaptin subunit of AP1 adaptor (second domain)	M	396	D	SER 332	3.348	1	1
473	3l9i	Myosin VI nucleotide-free (mdinsert2) L310G mutant crystal structure	A	794	C	SER 147	3.349	1	1
474	2wd7	PTERIDINE REDUCTASE 1 (PTR1) FROM TRYPANOSOMA BRUCEI IN COMPLEX WITH NADP AND DDD00066750	D	224	A	ALA 268	3.351	1	1
475	4o2c	An Nt-acetylated peptide complexed with HLA-B*3901	A	146	C	LEU 9	3.351	1	1
476	1yar	Structure of Archeabacterial 20S proteasome mutant D9S- PA26 complex	G	66	P	SER 231	3.353	1	1
477	1yeq	T-To-T(High) quaternary transitions in human hemoglobin: betaW37Y OXY (10 test sets)	C	40	B	HIS 146	3.353	1	1
478	5e7t	Structure of the tripod (BppUct-A-L) from the baseplate of bacteriophage Tuc2009	G	58	H	ASN 173	3.354	1	1
479	5gsx	Mouse MHC class I H-2Kd with a MERS-CoV-derived peptide 142-2	A	146	C	LEU 10	3.354	1	1
480	5wli	Crystal Structure of H-2Db with the GAP501 peptide (SQL)	A	146	C	LEU 9	3.354	1	1
481	1y0d	T-to-THigh Quaternary Transitions in Human Hemoglobin: desArg141alpha deoxy low-salt	A	40	D	HIS 146	3.355	1	1
482	1i7r	CRYSTAL STRUCTURE OF CLASS I MHC A2 IN COMPLEX WITH PEPTIDE P1058	A	146	C	LEU 9	3.356	1	1
483	1y5f	T-To-T(High) quaternary transitions in human hemoglobin: betaL96A deoxy low-salt (1 test set)	A	40	D	HIS 146	3.356	1	1
484	5kd9	Crystal Structure of the ER-alpha Ligand-binding Domain (Y537S) in Complex with an N-trifluoroethyl 4-chlorobenzyl OBHS-N derivative	A	362	C	ASP 696	3.356	1	1
485	1y0t	T-to-T(High) Quaternary Transitions in Human Hemoglobin: betaV1M deoxy low-salt (1 test set)	A	40	D	HIS 146	3.357	1	1
486	3fp2	Crystal structure of Tom71 complexed with Hsp82 C-terminal fragment	A	131	Q	ASP 709	3.358	1	1
487	6at9	Crystal structure of an anaplastic lymphoma kinase-derived neuroblastoma tumor antigen bound to the Human Major Histocompatibility Complex Class I molecule HLA-A*0101	A	146	C	TYR 10	3.358	1	1
488	1qlf	MHC CLASS I H-2DB COMPLEXED WITH GLYCOPEPTIDE K3G	A	146	C	LEU 9	3.359	1	1
489	2atp	Crystal structure of a CD8ab heterodimer	D	23	F	ALA 29	3.359	2	1
490	1s7x	Crystal structures of the murine class I major histocompatibility complex H-2Db in complex with LCMV-derived gp33 index peptide and three of its escape variants	J	146	L	MET 9	3.36	4	1
491	2uxb	Crystal structure of an extended tRNA anticodon stem loop in complex with its cognate mRNA GGGU in the context of the Thermus thermophilus 30S subunit.	M	126	I	ARG 128	3.36	1	1
492	5nmg	868 TCR in complex with HLA A02 presenting SLYFNTIAVL	A	146	C	LEU 9	3.36	1	1
493	4z0u	RNase HI/SSB-Ct complex	B	60	E	PHE 177	3.361	2	1
494	2git	Human Class I MHC HLA-A2 in complex with the modified HTLV-1 TAX (Y5K-4-[3-Indolyl]-butyric acid) peptide	D	146	F	VAL 9	3.362	2	1
495	2ds8	Structure of the ZBD-XB complex	B	26	P	LYS 165	3.363	1	1
496	3srj	PfAMA1 in complex with invasion-inhibitory peptide R1	B	230	F	SER 10	3.364	2	1
497	2i2x	Crystal structure of methanol:cobalamin methyltransferase complex MtaBC from Methanosarcina barkeri	A	60	D	HIS 258	3.365	1	1
498	3h7p	Crystal structure of K63-linked di-ubiquitin	B	63	A	GLY 75	3.365	1	1
499	4fgy	Identification of a unique PPAR ligand with an unexpected binding mode and antibetic activity	A	329	B	GLU 696	3.365	1	1
500	4udd	GR in complex with desisobutyrylciclesonide	A	579	B	ASP 753	3.365	1	1
501	1c7b	DEOXY RHB1.0 (RECOMBINANT HEMOGLOBIN)	C	40	B	HIS 146	3.366	1	1
502	6gen	Chromatin remodeller-nucleosome complex at 4.5 A resolution.	V	450	U	LYS 460	3.366	1	1
503	5kaf	RT XFEL structure of Photosystem II in the dark state at 3.0 A resolution	v	30	j	LEU 40	3.367	1	1
504	5tm3	Crystal Structure of the ER-alpha Ligand-binding Domain (Y537S) in Complex with 2,3-bis(2-chloro-4-hydroxyphenyl)thiophene 1-oxide	A	362	C	ASP 696	3.368	1	1
505	6mzl	Human TFIID canonical state	J	141	A	LEU 1083	3.37	1	1
506	5fn4	Cryo-EM structure of gamma secretase in class 2 of the apo- state ensemble	A	693	C	LEU 244	3.371	1	1
507	6qno	Rhodopsin-Gi protein complex	A	257	R	THR 335	3.371	1	1
508	4cme	Crystal structure of pteridine reductase 1 (PTR1) from Trypanosoma brucei in ternary complex with cofactor and inhibitor	B	224	C	ALA 268	3.372	1	1
509	6mzm	Human TFIID bound to promoter DNA and TFIIA	J	141	A	LEU 1083	3.372	1	1
510	1yg5	T-To-T(High) quaternary transitions in human hemoglobin: betaW37H OXY (2MM IHP, 20% PEG) (10 test sets)	C	40	B	HIS 146	3.373	1	1
511	3tbt	CRYSTAL STRUCTURE OF THE MURINE CLASS I MAJOR HISTOCOMPATIBILITY COMPLEX H-2DB IN COMPLEX WITH THE LCMV-DERIVED GP33 ALTERED PEPTIDE ligand (V3P, Y4S)	D	146	F	MET 9	3.373	2	1
512	4mg7	Crystal structure of hERa-LBD (Y537S) in complex with ferutinine	B	362	D	GLU 696	3.373	1	1
513	4pj0	Structure of T.elongatus Photosystem II, rows of dimers crystal packing	V	30	J	LEU 40	3.373	1	1
514	6d2r	HLA-B*57:01 presenting GSFDYSGVHLW	A	146	C	TRP 11	3.373	1	1
515	2p15	Crystal structure of the ER alpha ligand binding domain with the agonist ortho-trifluoromethylphenylvinyl estradiol	B	362	D	ASP 696	3.374	1	1
516	3g2s	VHS Domain of human GGA1 complexed with SorLA C-terminal Peptide	B	101	D	ALA 13	3.374	2	1
517	4mg6	Crystal structure of hERa-LBD (Y537S) in complex with benzylbutylphtalate	A	362	C	GLU 696	3.375	1	1
518	2h8f	Crystal structure of deoxy hemoglobin from Trematomus bernacchii at pH 6.2	A	40	D	HIS 146	3.376	1	1
519	3vr8	Mitochondrial rhodoquinol-fumarate reductase from the parasitic nematode Ascaris suum	C	121	D	LEU 156	3.376	1	1
520	1c7d	DEOXY RHB1.2 (RECOMBINANT HEMOGLOBIN)	A	183	B	HIS 146	3.378	1	1
521	1y2z	T-To-T(High) quaternary transitions in human hemoglobin: betaV34G deoxy low-salt (1 test set)	A	40	D	HIS 146	3.379	1	1
522	5jwe	Crystal structure of H-2Db in complex with the LCMV-derived GP92-101 peptide	C	146	Q	ILE 10	3.379	2	1
523	6crr	CryoEM structure of human enterovirus D68 full native virion (pH 7.2 and 4 degrees Celsius)	A	92	B	GLN 247	3.379	4	5
524	6do1	Structure of nanobody-stabilized angiotensin II type 1 receptor bound to S1I8	A	199	H	ILE 8	3.379	1	1
525	5dv3	Human PPARgamma ligand binding dmain complexed with SB1405 in a covalent bonded form	A	301	B	GLU 696	3.38	1	1
526	5mep	Human Leukocyte Antigen A02 presenting ILGKFLHWL	D	146	F	LEU 9	3.38	2	1
527	2xpg	Crystal structure of a MHC class I-peptide complex	A	146	C	LYS 9	3.381	1	1
528	3vtc	Crystal structure of rat vitamin D receptor bound to a partial agonist 26-adamantyl-23-yne-19-norvitammin D ADTK3	A	242	B	LYS 635	3.381	1	1
529	5dp0	Crystal Structure of the ER-alpha Ligand-binding Domain in complex with a 4-fluorophenylamino-substituted triaryl-ethylene derivative 4,4'-(2-{3-[(4-fluorophenyl)amino]phenyl}ethene-1,1-diyl)diphenol	A	362	D	ASP 696	3.381	1	1
530	1jpf	Crystal Structure Of The LCMV Peptidic Epitope Gp276 In Complex With The Murine Class I Mhc Molecule H-2Db	A	146	C	LEU 11	3.384	1	1
531	1y7z	T-To-T(High) quaternary transitions in human hemoglobin: betaN108A deoxy low-salt (1 test set)	A	40	D	HIS 146	3.384	1	1
532	2d60	Crystal structure of deoxy human hemoglobin complexed with two L35 molecules	C	40	B	HIS 146	3.386	1	1
533	5xbf	Crystal Structure of Myo7b C-terminal MyTH4-FERM in complex with USH1C PDZ3	A	1918	B	PHE 552	3.386	1	1
534	1i1y	CRYSTAL STRUCTURE OF HUMAN CLASS I MHC (HLA-A2.1) COMPLEXED WITH BETA 2-MICROGLOBULIN AND HIV-RT VARIANT PEPTIDE I1Y	A	146	C	VAL 9	3.387	1	1
535	2av1	Crystal structure of HTLV-1 TAX peptide Bound to Human Class I MHC HLA-A2 with the E63Q and K66A mutations in the heavy chain.	D	146	F	VAL 9	3.387	2	1
536	2j7y	STRUCTURE OF 17-EPIESTRIOL-BOUND ESTROGEN RECEPTOR BETA LBD IN COMPLEX WITH LXXLL MOTIF FROM NCOA5	A	269	B	ASP 351	3.387	1	1
537	2qfc	Crystal Structure of Bacillus thuringiensis PlcR complexed with PapR	A	197	C	PHE 48	3.387	1	1
538	5ceg	X-ray structure of toxin/anti-toxin complex from Mesorhizobium opportunistum	A	45	B	PHE 103	3.387	1	1
539	2zok	Crystal structure of H-2Db in complex with JHMV epitope S510	A	146	I	LEU 9	3.388	1	1
540	3am8	Crystal Structure of a Human Major Histocompatibilty complex	B	146	F	LEU 9	3.388	2	1
541	5dxk	Crystal Structure of the ER-alpha Ligand-binding Domain in Complex with the Cyclofenil Derivative 4,4'-[(9s)-bicyclo[3.3.1]non-9-ylmethanediyl]diphenol	B	362	D	ASP 696	3.388	1	1
542	1mxe	Structure of the Complex of Calmodulin with the Target Sequence of CaMKI	F	300	B	SER 147	3.389	2	1
543	2a83	Crystal structure of hla-b*2705 complexed with the glucagon receptor (gr) peptide (residues 412-420)	A	146	C	LEU 9	3.39	1	1
544	5nif	Yeast 20S proteasome in complex with Blm-pep activator	F	62	4	ALA 14	3.391	1	1
545	1vf5	Crystal Structure of Cytochrome b6f Complex from M.laminosus	R	30	N	PRO 214	3.393	1	1
546	5hga	HLA*A2402 complex with HIV nef138 Y2F-8mer mutant epitope	D	146	F	TRP 8	3.393	2	1
547	1s8d	Structural basis for degenerate recognition of HIV peptide variants by cytotoxic lymphocyte, variant SL9-3A	A	146	C	LEU 9	3.394	1	1
548	5iq7	Crystal structure of 10E8-S74W Fab in complex with an HIV-1 gp41 peptide.	H	129	L	GLU 211	3.394	1	1
549	2jod	Pac1-Rshort N-terminal EC domain Pacap(6-38) complex	B	32	A	THR 122	3.395	asym.	1
550	1yeo	T-To-T(High) quaternary transitions in human hemoglobin: betaW37A OXY (10 test sets)	A	40	D	HIS 146	3.396	1	1
551	3d18	Crystal structure of HLA-B*2709 complexed with a variant of the latent membrane protein 2 peptide (LMP2(L)) of epstein-barr virus	A	146	C	LEU 9	3.396	1	1
552	1xxh	ATPgS Bound E. Coli Clamp Loader Complex	C	337	E	LEU 334	3.397	1	1
553	6nrc	hTRiC-hPFD Class3	M	64	J	ALA 523	3.397	1	1
554	1yev	T-To-T(High) quaternary transitions in human hemoglobin: betaW37E OXY (10 test sets)	C	40	B	HIS 146	3.398	1	1
555	3ici	Crystal structure of cyclophilin B in complex with calmegin fragment	A	183	C	GLU 340	3.398	1	1
556	4xpd	Crystal structure of yeast N-terminal acetyltransferase NatE (ppGpp) in complex with a bisubstrate	A	300	B	GLU 226	3.398	1	1
557	5e8o	The structure of the TEIPP associated altered peptide ligand Trh4-p2ABU in complex with H-2D(b)	A	146	C	MET 9	3.4	1	1
558	5enw	Structure of HLA-A2:01 with peptide G9L	A	146	C	LEU 9	3.401	1	1
559	3tjh	42F3-p3A1/H2-Ld complex	A	146	B	ILE 9	3.403	1	1
560	1zhb	Crystal Structure Of The Murine Class I Major Histocompatibility Complex Of H-2Db, B2-Microglobulin, and a 9-Residue Peptide Derived from rat dopamine beta-monooxigenase	G	146	I	ILE 9	3.404	3	1
561	6r8z	Cryo-EM structure of NCP_THF2(-1)-UV-DDB	G	16	H	LYS 126	3.404	1	1
562	4wvi	Crystal structure of the Type-I signal peptidase from Staphylococcus aureus (SpsB) in complex with a substrate peptide (pep2).	A	428	D	ALA 199	3.405	1	1
563	5b38	KIR3DL1*005 in complex with HLA-B*57:01	A	146	C	PHE 9	3.405	1	1
564	6att	39S Fab bound to HER2 ecd	H	137	L	CYS 220	3.405	1	1
565	3h1j	Stigmatellin-bound cytochrome bc1 complex from chicken	D	184	H	LYS 78	3.409	1	1
566	3ln4	Crystal structure of HLA-B*4103 in complex with a 16mer self-peptide derived from heterogeneous nuclear ribonucleoproteins C1/C2	A	146	C	LEU 16	3.41	1	1
567	4l7y	Deoxygenated Hb in complex with the allosteric effectors, IRL2500 and 2,3-DPG	C	40	B	HIS 146	3.41	1	1
568	4o93	Crystal structure of Thermus thermophilis transhydrogeanse domain II dimer	D	29	C	PHE 90	3.41	2	1
569	5ieh	Structure of HLA-B*40:02 in complex with the phosphorylated endogenous peptide REF(p)SKEPEL	A	146	C	LEU 9	3.411	1	1
570	3dsn	Crystal structure of the complex of the Caf1M chaperone with the mini-fiber of two Caf1 subunits (Caf1:Caf1), carrying the Thr7Phe mutation in the Gd donor strand	A	139	B	GLN 149	3.412	1	1
571	5mv9	Structure of human Myosin 7a C-terminal MyTH4-FERM domain in complex with harmonin-a PDZ3 domain	A	2021	B	PHE 552	3.412	1	1
572	1xz7	T-to-THigh Quaternary Transitions in Human Hemoglobin: alphaR92A deoxy low-salt	A	40	D	HIS 146	3.413	1	1
573	5c0c	1E6 TCR in complex with HLA-A02 carrying RQFGPDWIVA	A	146	C	ALA 10	3.413	1	1
574	2h8d	Crystal structure of deoxy hemoglobin from Trematomus bernacchii at pH 8.4	A	40	D	HIS 146	3.414	1	1
575	3hlv	Crystal structure of human Estrogen Receptor Alpha Ligand-Binding Domain in complex with a Glucocorticoid Receptor Interacting Protein 1 Nr Box II Peptide and 16-alpha-hydroxy-estrone ((8S,9R,13S,14R,16R)-3,16-dihydroxy-13-methyl-7,8,9,11,12,14,15, 16-octahydro-6H-cyclopenta[a]phenanthren-17-one	A	362	C	ASP 696	3.414	1	1
576	5b3s	Bovine heart cytochrome c oxidase in the carbon monoxide-bound mixed-valence state at 1.68 angstrom resolution (50 K)	F	37	A	LYS 514	3.414	1	1
577	6ijo	Photosystem I of Chlamydomonas reinhardtii	B	697	C	TYR 81	3.414	1	1
578	1xye	T-to-THigh Transitions in Human Hemoglobin: alpha Y42A deoxy low salt	A	40	D	HIS 146	3.415	1	1
579	3dx6	Crystal Structure of B*4402 presenting a 10mer EBV epitope	A	146	C	PHE 10	3.415	1	1
580	4o2f	A peptide complexed with HLA-B*3901	A	146	C	LEU 8	3.415	1	1
581	5du5	Crystal Structure of the ER-alpha Ligand-binding Domain in complex with a dichloro-substituted, 3,4-diarylthiophene dioxide core ligand	A	362	C	ASP 696	3.415	1	1
582	5tm6	Crystal Structure of the ER-alpha Ligand-binding Domain (Y537S) in Complex with the OBHS-ASC compound, 6-(4-((1R,4S,6R)-6-((4-bromophenoxy)sulfonyl)-3-(4-hydroxyphenyl)-7-oxabicyclo[2.2.1]hept-2-en-2-yl)phenoxy)hexanoic acid	A	362	C	ASP 696	3.415	1	1
583	1o1j	Deoxy hemoglobin (A-GLY-C:V1M,L29F,H58Q; B,D:V1M,L106W)	A	182	B	HIS 146	3.416	1	1
584	3lca	Structure of Tom71 complexed with Hsp70 Ssa1 C terminal tail indicating conformational plasticity	A	131	Q	ASP 642	3.416	1	1
585	1w0v	Crystal Structure Of HLA-B*2705 Complexed With the self-Peptide TIS from EGF-response factor 1	A	146	C	LEU 9	3.417	1	1
586	3sfe	crystal structure of porcine mitochondrial respiratory complex II bound with oxaloacetate and thiabendazole	D	37	B	GLU 247	3.417	1	1
587	5did	Crystal Structure of the ER-alpha Ligand-binding Domain in complex with a difluoro-substituted A-CD ring estrogen derivative (1S,3aR,5S,7aS)-5-(2,3-difluoro-4-hydroxyphenyl)-7a-methyloctahydro-1H-inden-1-ol	B	362	D	ASP 696	3.418	1	1
588	5cqx	E. coli MazF mutant E24A in complex with MazE residues 68-82 form I	A	79	C	TRP 82	3.419	1	1
589	5h7s	Structural basis of the flanking zinc-finger motifs crucial for the E3 ligase activity of the LNX1 RING domain	A	87	F	GLY 76	3.419	1	1
590	6eqa	HLA class I histocompatibility antigen	A	146	C	VAL 10	3.419	1	1
591	6ggg	Mineralocorticoid receptor in complex with (s)-13	A	785	B	GLU 1441	3.42	1	1
592	3cc5	H-2Db complex with human gp100	A	146	C	LEU 9	3.421	1	1
593	3smo	Crystal structure of human 14-3-3 sigma C38V/N166H in complex with TASK-3 peptide and stabilizer Fusicoccin J aglycone	A	49	P	VAL 374	3.421	1	1
594	5c0f	HLA-A02 carrying RQWGPDPAAV	A	146	C	VAL 10	3.421	1	1
595	3ch1	Crystal structure of H-2Db in complex with chimeric gp100	A	146	C	LEU 9	3.422	2	1
596	5e29	Crystal Structure of Deoxygenated Hemoglobin in Complex with an Allosteric Effector and Nitric Oxide	C	40	B	HIS 146	3.422	1	1
597	2x4q	Crystal structure of MHC CLass I HLA-A2.1 bound to a photocleavable peptide	D	146	F	VAL 9	3.423	1	1
598	3ws6	Crystal Structure of H-2D in complex with a mimotopic peptide	A	170	E	LEU 9	3.423	1	1
599	1w72	Crystal structure of HLA-A1:MAGE-A1 in complex with Fab-Hyb3	A	146	C	TYR 9	3.424	1	1
600	3sp6	Structural basis for iloprost as a dual PPARalpha/delta agonist	A	292	B	THR 697	3.424	1	1
601	1elr	Crystal structure of the TPR2A domain of HOP in complex with the HSP90 peptide MEEVD	A	229	B	ASP 5	3.427	1	1
602	3czf	Crystal structure of HLA-B*2709 complexed with the glucagon receptor (GR) peptide (residues 412-420)	A	146	C	LEU 9	3.427	1	1
603	5wkh	D30 TCR in complex with HLA-A*11:01-GTS3	A	146	C	ARG 10	3.427	1	1
604	2jcc	AH3 recognition of mutant HLA-A2 W167A	H	146	J	LEU 9	3.428	1	1
605	4pgc	MHC Class I in complex with modified Sendai virus nucleoprotein peptide FAPGN(3,5-diiodotyrosine)PAL	D	146	F	LEU 9	3.428	2	1
606	1vwt	T STATE HUMAN HEMOGLOBIN [ALPHA V96W], ALPHA AQUOMET, BETA DEOXY	A	40	D	HIS 146	3.429	1	1
607	3w39	Crystal structure of HLA-B*5201 in complexed with HIV immunodominant epitope (TAFTIPSI)	A	147	C	ILE 8	3.429	1	1
608	4gp8	Structure of Recombinant Cytochrome ba3 Oxidase mutant Y133W+T231F from Thermus thermophilus	B	140	C	GLY 34	3.429	1	1
609	4wy4	Crystal structure of autophagic SNARE complex	A	68	D	LEU 258	3.433	1	1
610	3gqp	Crystal structure determination of cat (Felis silvestris catus) hemoglobin at 2.0 angstrom resolution	A	40	D	HIS 146	3.434	1	1
611	5kcu	Crystal Structure of the ER-alpha Ligand-binding Domain (Y537S) in Complex with an N-ethyl, alpha-naphthyl OBHS-N derivative	A	362	C	ASP 696	3.434	1	1
612	3tsr	X-ray structure of mouse ribonuclease inhibitor complexed with mouse ribonuclease 1	C	8	G	SER 456	3.435	3	1
613	1ydp	1.9A crystal structure of HLA-G	A	146	P	LEU 9	3.436	1	1
614	1zvs	Crystal structure of the first class MHC mamu and Tat-Tl8 complex	D	146	F	LEU 8	3.436	2	1
615	3zvq	Crystal Structure of proteolyzed lysozyme	A	13	B	LEU 129	3.436	1	1
616	4g1z	Structural basis for the accommodation of bis- and tris-aromatic derivatives in Vitamin D Nuclear Receptor	A	274	B	GLN 696	3.436	1	1
617	5ib4	Crystal structure of HLA-B*27:05 complexed with the self-peptide pVIPR and Nickel	A	146	C	LEU 9	3.436	1	1
618	3ap2	Crystal structure of human tyrosylprotein sulfotransferase-2 complexed with PAP,C4 peptide, and phosphate ion	A	164	S	ASP 1009	3.437	1	1
619	4pg2	The crystal structure of H-2Db with a S-glutathionylated peptide	A	146	D	LEU 9	3.437	1	1
620	5vwf	HLA-B*58:03 presenting LTVQVARVY	A	146	C	TYR 9	3.437	1	1
621	6hnr	Trypanosoma brucei PTR1 in complex with the triazine inhibitor 1 (F217)	B	224	A	ALA 268	3.437	1	1
622	3l75	Cytochrome BC1 complex from chicken with fenamidone bound	D	184	H	LYS 78	3.438	1	1
623	3qzw	Plasticity of human CD8 binding to peptide-HLA-A*2402	A	146	C	PHE 10	3.438	1	1
624	3vxo	HLA-A24 in complex with HIV-1 Nef134-10(2F)	D	146	F	PHE 10	3.438	2	1
625	4iv2	Crystal Structure of the Estrogen Receptor alpha Ligand-binding Domain in Complex with Dynamic WAY-derivative, 5a	B	362	D	ASP 696	3.438	2	1
626	5tis	Room temperature XFEL structure of the native, doubly-illuminated photosystem II complex	v	30	j	LEU 40	3.438	1	1
627	5tm8	Crystal Structure of the ER-alpha Ligand-binding Domain (Y537S) in Complex with the OBHS-ASC compound, 7-(4-((1R,4S,6R)-6-((4-bromophenoxy)sulfonyl)-3-(4-hydroxyphenyl)-7-oxabicyclo[2.2.1]hept-2-en-2-yl)phenoxy)heptanoic acid	B	362	D	ASP 696	3.438	1	1
628	3kxf	Crystal Structure of SB27 TCR in complex with the 'restriction triad' mutant HLA-B*3508-13mer	A	146	Q	TYR 13	3.439	1	1
629	4pbu	Serial Time-resolved crystallography of Photosystem II using a femtosecond X-ray laser The S1 state	c	154	i	GLU 38	3.439	1	1
630	4wu5	HLA-A24 in complex with HIV-1 Nef134-8(wt)	D	146	F	TRP 8	3.439	2	1
631	6h3c	Cryo-EM structure of the BRISC complex bound to SHMT2	C	367	D	GLU 317	3.439	1	1
632	4leb	Structure of the Als3 adhesin from Candida albicans, residues 1-299 (mature sequence) in complex with hepta-threonine	A	59	B	THR 7	3.44	1	1
633	1y7g	T-To-T(high) quaternary transitions in human hemoglobin: betaN102A deoxy low-salt (1 test set)	A	40	D	HIS 146	3.441	1	1
634	5ch7	Crystal structure of the perchlorate reductase PcrAB - Phe164 gate switch intermediate - from Azospira suillum PS	E	27	F	THR 333	3.441	2	1
635	2fkw	Structure of LH2 from Rps. acidophila crystallized in lipidic mesophases	R	50	P	HIS 41	3.442	1	1
636	5fa3	Structure of HLA-A2:01 with peptide G9V	A	146	C	VAL 9	3.442	1	1
637	2hn7	HLA-A*1101 in complex with HBV peptide homologue	A	146	C	LYS 10	3.443	1	1
638	3fp4	Crystal structure of Tom71 complexed with Ssa1 C-terminal fragment	A	131	Q	ASP 642	3.443	1	1
639	4u1l	HLA class I micropolymorphisms determine peptide-HLA landscape and dictate differential HIV-1 escape through identical epitopes	D	146	F	MET 9	3.446	1	1
640	2uy6	Crystal structure of the P pilus rod subunit PapA	A	112	B	GLN 163	3.447	1	1
641	5tn7	Crystal Structure of the ER-alpha Ligand-binding Domain (Y537S) in Complex with (E)-3'-fluoro-4'-hydroxy-3-((hydroxyiminio)methyl)-[1,1'-biphenyl]-4-olate	A	362	C	ASP 696	3.447	1	1
642	5wmr	Crystal Structure of HLA-B8 in complex with QIK, a CMV peptide	A	146	C	VAL 9	3.447	1	1
643	1t20	Structural basis for degenerate recognition of HIV peptide variants by cytotoxic lymphocyte, variant SL9-6I	A	146	C	LEU 9	3.448	1	1
644	2a06	Bovine cytochrome bc1 complex with stigmatellin bound	Q	184	U	LYS 78	3.448	1	1
645	3l03	Crystal Structure of human Estrogen Receptor alpha Ligand-Binding Domain in complex with a Glucocorticoid Receptor Interacting Protein 1 Nr Box II peptide and Estetrol (Estra-1,3,5(10)-triene-3,15 alpha,16alpha,17beta-tetrol)	B	362	D	ASP 696	3.448	2	1
646	3tpu	42F3 p5E8/H2-Ld complex	K	146	L	ILE 9	3.448	3	1
647	5h2f	Crystal structure of the PsbM-deletion mutant of photosystem II	V	30	J	LEU 40	3.448	1	1
648	3j47	Formation of an intricate helical bundle dictates the assembly of the 26S proteasome lid	U	295	S	SER 478	3.449	1	1
649	4cgw	Second TPR of Spaghetti (RPAP3) bound to HSP90 peptide SRMEEVD	A	286	C	ASP 7	3.449	1	1
650	4v62	Crystal Structure of cyanobacterial Photosystem II	AA	238	AT	LYS 32	3.449	1	1
651	4xxc	HLA-B*1801 in complex with a self-peptide, DELEIKAY	A	146	B	TYR 8	3.449	1	1
652	5jzi	Crystal structure of 1406 TCR bound to HLA-A2 with HCV 1406-1415 antigen peptide	A	146	C	VAL 10	3.449	1	1
653	3bzf	The human non-classical major histocompatibility complex molecule HLA-E	A	146	P	LEU 9	3.45	1	1
654	4cgv	First TPR of Spaghetti (RPAP3) bound to HSP90 peptide SRMEEVD	C	137	E	ASP 9	3.45	3	1
655	6q3q	Arabidopsis OM64 TPR domain	A	492	a	ASP 7	3.45	1	1
656	1g2c	HUMAN RESPIRATORY SYNCYTIAL VIRUS FUSION PROTEIN CORE	I	166	J	ASN 515	3.451	2	1
657	4nqv	Crystal Structure of HLA A*0101 in complex with NP44, an 9-mer influenza epitope	C	146	N	TYR 9	3.453	2	1
658	3rl2	HIV Nef derived peptide Nef73 complexed to HLA-A*0301	A	146	C	LYS 10	3.454	1	1
659	5tmm	Crystal Structure of the ER-alpha Ligand-binding Domain (Y537S) in Complex with the OBHS-ASC analog, (E)-6-(4-((1R,4S,6R)-6-((4-bromophenoxy)sulfonyl)-3-(4-hydroxyphenyl)-7-oxabicyclo[2.2.1]hept-2-en-2-yl)phenyl)hex-5-enoic acid	B	362	D	ASP 696	3.454	1	1
660	1dio	DIOL DEHYDRATASE-CYANOCOBALAMIN COMPLEX FROM KLEBSIELLA OXYTOCA	E	206	A	ASN 551	3.455	1	1
661	1xr8	Crystal Structures of HLA-B*1501 in Complex with Peptides from Human UbcH6 and Epstein-Barr Virus EBNA-3	A	146	C	TYR 9	3.455	1	1
662	2c2z	Crystal structure of caspase-8 in complex with aza-peptide Michael acceptor inhibitor	A	231	B	ASP 479	3.455	1	1
663	5wwi	Crystal Structure of HLA-A*2402 in complex with avian influenza A(H7N9) virus-derived peptide H7-25 (data set 1)	A	146	E	PHE 11	3.455	1	1
664	3hpj	Human Class I MHC HLA-A2 in complex with the WT-1 (126-134) peptide	A	146	C	LEU 9	3.457	1	1
665	5n9j	Core Mediator of transcriptional regulation	Z	102	V	MET 112	3.457	1	1
666	1y0a	T-to-THigh Quaternary Transitions in Human Hemoglobin: alphaY140A deoxy low-salt	A	40	D	HIS 146	3.458	1	1
667	3ap1	Crystal structure of human tyrosylprotein sulfotransferase-2 complexed with PAP and C4 peptide	A	164	S	ASP 1009	3.458	1	1
668	1k5n	HLA-B*2709 BOUND TO NONA-PEPTIDE M9	A	146	C	LYS 9	3.459	1	1
669	3vfu	crystal structure of HLA B*3508 LPEP-P7Ala, peptide mutant P7-ala	A	146	C	TYR 13	3.46	1	1
670	4cgu	Full length Tah1 bound to yeast PIH1 and HSP90 peptide SRMEEVD	A	8	C	ASP 724	3.46	1	1
671	4n5e	42F3 TCR pCPA12/H-2Ld complex	A	146	B	MET 9	3.46	1	1
672	5hjs	Identification of LXRbeta selective agonists for the treatment of Alzheimer's Disease	A	109	C	GLU 11	3.46	1	1
673	2wh0	Recognition of an intrachain tandem 14-3-3 binding site within protein kinase C epsilon	D	49	R	PHE 369	3.461	2	1
674	5acz	COMPLEX OF A B21 CHICKEN MHC CLASS I MOLECULE AND A 11MER CHICKEN PEPTIDE	A	143	C	LEU 11	3.461	1	1
675	4g4s	Structure of Proteasome-Pba1-Pba2 Complex	F	62	O	ILE 276	3.462	1	1
676	4oaw	Fab structure of anti-HIV gp120 V2 mAb 2158	B	231	A	CYS 214	3.463	1	1
677	4u6x	Crystal Structure of HLA-A*0201 in complex with ALQDA, a 15 mer self-peptide	A	146	P	ILE 15	3.464	1	1
678	5cnt	Crystal structure of the dATP inhibited E. coli class Ia ribonucleotide reductase complex bound to UDP and dATP at 3.25 Angstroms resolution	A	584	F	LEU 375	3.465	1	1
679	5zgh	Cryo-EM structure of the red algal PSI-LHCR	B	413	F	SER 183	3.465	1	1
680	3gys	Crystal structure determination of cat (Felis silvestris catus) hemoglobin at 2.9 angstrom resolution	E	40	H	HIS 146	3.466	2	1
681	1sy9	Structure of calmodulin complexed with a fragment of the olfactory CNG channel	A	75	B	ARG 173	3.467	asym.	5
682	5gtp	The agonist-free structure of human PPARgamma ligand binding domain in the presence of the SRC-1 coactivator peptide	A	301	B	GLU 696	3.467	1	1
683	1zyr	Structure of Thermus thermophilus RNA polymerase holoenzyme in complex with the antibiotic streptolydigin	D	671	F	ASP 423	3.468	1	1
684	2aa1	Crystal structure of the cathodic hemoglobin isolated from the Antarctic fish Trematomus Newnesi	C	40	B	ARG 146	3.468	1	1
685	2d5z	Crystal structure of T-state human hemoglobin complexed with three L35 molecules	C	40	B	HIS 146	3.468	1	1
686	5dz1	Crystal Structure of the ER-alpha Ligand-binding Domain in Complex with the Cyclofenil Derivative 4,4'-[(4-ethylcyclohexylidene)methanediyl]diphenol	B	362	D	ASP 696	3.468	1	1
687	5xfa	Crystal structure of NAD+-reducing [NiFe]-hydrogenase in the H2-reduced state	H	180	G	ASP 189	3.468	2	1
688	1z9s	Crystal Structure of the native chaperone:subunit:subunit Caf1M:Caf1:Caf1 complex	A	139	B	GLN 149	3.469	1	1
689	3vfp	crystal structure of HLA B*3508 LPEP158G, HLA mutant Gly158	A	146	C	TYR 13	3.469	1	1
690	5c08	1E6 TCR in Complex with HLA-A0e carrying RQWGPDPAAV	A	146	C	VAL 10	3.469	1	1
691	5nwk	14-3-3c in complex with CPP and fusicoccin	G	129	V	ASN 677	3.469	1	1
692	1y4b	T-To-T(High) quaternary transitions in human hemoglobin: betaW37H deoxy low-salt (10 test sets)	C	40	B	HIS 146	3.47	1	1
693	2co7	Salmonella enterica SafA pilin in complex with the SafB chaperone (Type II)	B	127	A	PRO 144	3.47	1	1
694	2ror	Solution structure of the VAV1 SH2 domain complexed with a tyrosine-phosphorylated peptide from SLP76	A	89	B	GLU 15	3.47	asym.	7
695	3dv0	Snapshots of catalysis in the E1 subunit of the pyruvate dehydrogenase multi-enzyme complex	J	137	H	PHE 324	3.471	2	1
696	6i68	Co-crystal structure of human SPOP MATH domain (M117V) and human BRD3 fragment	A	129	B	PRO 251	3.471	1	1
697	3cch	H-2Db complex with murine gp100	A	146	C	LEU 9	3.472	1	1
698	1sqb	Crystal Structure Analysis of Bovine Bc1 with Azoxystrobin	D	184	H	LYS 78	3.473	1	1
699	2v2w	T CELL CROSS-REACTIVITY AND CONFORMATIONAL CHANGES DURING TCR ENGAGEMENT	D	146	F	LEU 9	3.473	2	1
700	4wm7	Crystal Structure of Human Enterovirus D68 in Complex with Pleconaril	A	92	C	GLN 247	3.473	2	1
701	5xs3	Crystal structure of HLA Class I antigen	A	80	C	LEU 9	3.473	1	1
702	1j7w	Crystal structure of deoxy HbbetaYQ, a site directed mutant of HbA	A	40	D	HIS 146	3.474	1	1
703	4z76	Weak TCR binding to an unstable insulin epitope drives type 1 diabetes	A	146	C	VAL 9	3.474	1	1
704	3gjf	Rational development of high-affinity T-cell receptor-like antibodies	A	146	C	VAL 9	3.475	1	1
705	3ll8	Crystal Structure of Calcineurin in Complex with AKAP79 Peptide	A	100	E	GLU 14	3.475	1	1
706	3uts	1E6-A*0201-ALWGPDPAAA Complex, Monoclinic	A	146	C	ALA 10	3.475	1	1
707	5nq3	'Porcine (Sus scrofa) Major Histocompatibility Complex, class I, with human beta2 micro globulin, presenting EFEDLTFLA	D	147	F	ALA 9	3.476	2	1
708	5tm5	Crystal Structure of the ER-alpha Ligand-binding Domain (Y537S) in Complex with the OBHS-ASC compound, 5-(4-((1R,4S,6R)-6-((4-bromophenoxy)sulfonyl)-3-(4-hydroxyphenyl)-7-oxabicyclo[2.2.1]hept-2-en-2-yl)phenoxy)pentanoic acid	B	362	D	ASP 696	3.476	1	1
709	3bp4	The high resolution crystal structure of HLA-B*2705 in complex with a Cathepsin A signal sequence peptide pCatA	A	146	C	PHE 9	3.477	1	1
710	4pv9	Crystal Structure of H2Kb-Q600V complex	A	146	E	ILE 8	3.477	1	1
711	6a5y	Crystal structure of human FXR/RXR-LBD heterodimer bound to HNC143 and 9cRA and SRC1	A	303	B	GLU 755	3.477	1	1
712	1fm0	MOLYBDOPTERIN SYNTHASE (MOAD/MOAE)	E	119	D	GLY 81	3.478	1	1
713	1uhb	Crystal structure of porcine alpha trypsin bound with auto catalyticaly produced native peptide at 2.15 A resolution	A	107	B	ASN 245	3.478	1	1
714	4zxc	Crystal Structure of hydroquinone 1,2-dioxygenase PnpCD in complex with Fe3+	A	164	W	PHE 339	3.478	1	1
715	3s04	Crystal structure of Escherichia coli type I signal peptidase in complex with an Arylomycin Lipoglycopeptide Antibiotic	B	146	I	TYR 7	3.479	2	1
716	2j2z	X-Ray Structure of the Chaperone PapD in complex with the Pilus terminator subunit PapH at 2.3 Angstrom resolution	A	112	B	GLU 173	3.48	1	1
717	4g9f	Crystal Structure of C12C TCR-HLAB2705-KK10-L6M	A	146	C	LYS 10	3.48	1	1
718	5xjm	Complex structure of angiotensin II type 2 receptor with Fab	A	215	B	ILE 8	3.48	1	1
719	1p5u	X-ray structure of the ternary Caf1M:Caf1:Caf1 chaperone:subunit:subunit complex	A	139	B	GLN 149	3.481	1	1
720	2ybb	Fitted model for bovine mitochondrial supercomplex I1III2IV1 by single particle cryo-EM (EMD-1876)	d	184	h	LYS 78	3.483	1	1
721	4g20	Structural basis for the accommodation of bis- and tris-aromatic derivatives in Vitamin D Nuclear Receptor	A	274	B	GLN 696	3.483	1	1
722	1pp9	Bovine cytochrome bc1 complex with stigmatellin bound	Q	184	U	LYS 78	3.484	1	1
723	1al0	PROCAPSID OF BACTERIOPHAGE PHIX174	F	166	B	PHE 120	3.485	2	1
724	3gqg	Crystal structure at acidic pH of the ferric form of the Root effect hemoglobin from Trematomus bernacchii.	C	40	B	HIS 146	3.485	1	1
725	5dxq	Crystal Structure of the ER-alpha Ligand-binding Domain in Complex with the Cyclofenil Derivative 4,4'-[(1s,5s)-bicyclo[3.3.1]non-9-ylidenemethanediyl]diphenol	A	362	C	ASP 696	3.485	1	1
726	5e7c	Macromolecular diffractive imaging using imperfect crystals - Bragg data	v	30	j	LEU 40	3.486	1	1
727	1ygf	T-to-T(high) quaternary transitions in human hemoglobin: betaH97A oxy (2MM IHP, 20% PEG) (1 test set)	C	40	B	HIS 146	3.487	1	1
728	2hhd	OXYGEN AFFINITY MODULATION BY THE N-TERMINI OF THE BETA-CHAINS IN HUMAN AND BOVINE HEMOGLOBIN	C	40	B	HIS 146	3.487	1	1
729	2k3w	NMR structure of VPS4A-MIT-CHMP6	A	69	B	PRO 179	3.487	asym.	5
730	3kyo	Crystal structure of HLA-G presenting KLPAQFYIL peptide	A	146	P	LEU 9	3.487	1	1
731	5krj	Crystal Structure of the ER-alpha Ligand-binding Domain (Y537S) in Complex with an a-naphthyl Substituted OBHS derivative	A	362	C	ASP 696	3.487	1	1
732	5nfz	TUBULIN-MTC complex	A	401	B	THR 439	3.487	1	1
733	6brq	Crystal structure of rice ASK1-D3 ubiquitin ligase complex crystal form 3	D	658	C	GLU 160	3.487	2	1
734	3l72	Chicken cytochrome BC1 complex with kresoxym-I-dimethyl bound	D	184	H	LYS 78	3.488	1	1
735	4r1r	RIBONUCLEOTIDE REDUCTASE R1 PROTEIN WITH SUBSTRATE, GDP AND EFFECTOR DTTP FROM ESCHERICHIA COLI	C	584	F	LEU 375	3.488	3	1
736	2zsv	Crystal structure of H-2Kb in complex with JHMV epitope S598	C	146	F	ILE 8	3.489	2	1
737	3pqy	Crystal Structure of 6218 TCR in complex with the H2Db-PA224	K	146	M	VAL 10	3.489	3	1
738	3qt1	RNA polymerase II variant containing A Chimeric RPB9-C11 subunit	E	171	B	PHE 1224	3.49	1	1
739	4ny3	Human PTPA in complex with peptide	A	286	C	LEU 309	3.49	1	1
740	1axd	STRUCTURE OF GLUTATHIONE S-TRANSFERASE-I BOUND WITH THE LIGAND LACTOYLGLUTATHIONE	A	41	C	GLY 3	3.491	1	1
741	1s7w	Crystal structures of the murine class I major histocompatibility complex H-2Db in complex with LCMV-derived gp33 index peptide and three of its escape variants	J	146	L	MET 9	3.491	4	1
742	4uj9	Protein Kinase A in complex with an Inhibitor	A	83	B	ASP 24	3.492	1	1
743	6g9r	Murine class I major histocompatibility complex H-2 Db in complex with self-antigen derived from dopamine monooxygenase.	E	146	J	ILE 9	3.492	3	1
744	6ggm	HLA-E*01:03 in complex with the Mtb44 peptide variant: Mtb44*P2-Phe.	C	146	Q	LEU 9	3.492	2	1
745	3k33	Crystal structure of the Phd-Doc complex	A	73	C	ARG 73	3.493	1	1
746	3oki	Crystal structure of human FXR in complex with (2S)-2-[2-(4-chlorophenyl)-1H-benzimidazol-1-yl]-N,2-dicyclohexylethanamide	C	307	D	LYS 755	3.494	2	1
747	5dzi	Crystal Structure of the ER-alpha Ligand-binding Domain in Complex with the Cyclofenil Derivative 4,4'-{[(3S)-3-(2-hydroxyethyl)cyclohexylidene]methanediyl}diphenol	B	362	D	ASP 696	3.494	1	1
748	3hov	Complete RNA polymerase II elongation complex II	E	171	B	PHE 1224	3.495	1	1
749	5ib2	Crystal structure of HLA-B*27:05 complexed with the self-peptide pVIPR	A	146	C	LEU 9	3.496	1	1
750	5nfp	Glucocorticoid Receptor in complex with budesonide	A	579	B	ASP 753	3.496	1	1
751	6how	Trypanosoma brucei PTR1 in complex with the triazine inhibitor 2a (F219).	D	224	C	ALA 268	3.496	1	1
752	3bp7	The high resolution crystal structure of HLA-B*2709 in complex with a Cathepsin A signal sequence peptide, pCatA	A	146	C	PHE 9	3.497	1	1
753	1t0n	Conformational switch in polymorphic H-2K molecules containing an HSV peptide	D	146	Q	LEU 8	3.498	2	1
754	3to2	Structure of HLA-A*0201 complexed with peptide Md3-C9 derived from a clustering region of restricted cytotoxic T lymphocyte epitope from SARS-CoV M protein	A	146	C	VAL 9	3.499	1	1
755	1yeu	T-To-T(High) quaternary transitions in human hemoglobin: betaW37G OXY (10 test sets)	A	40	D	HIS 146	3.5	1	1
756	3l74	Cytochrome BC1 complex from chicken with famoxadone bound	D	184	H	LYS 78	3.5	1	1
757	5bno	Crystal structure of human enterovirus D68 in complex with 6'SLN	A	92	C	GLN 247	3.5	2	1
758	6hko	Yeast RNA polymerase I elongation complex bound to nucleotide analog GMPCPP	A	250	M	LEU 144	3.5	1	1
759	2ggm	Human centrin 2 xeroderma pigmentosum group C protein complex	C	853	A	TYR 172	3.501	1	1
760	5ft8	Crystal structure of the complex between the cysteine desulfurase CsdA and the sulfur-acceptor CsdE in the persulfurated state at 2.50 Angstroem resolution	J	42	I	ASP 401	3.501	1	1
761	5tmo	Crystal Structure of the ER-alpha Ligand-binding Domain (Y537S) in Complex with the Arene Core OBHS derivative, phenyl 4,4''-dihydroxy-[1,1':2',1''-terphenyl]-4'-sulfonate	A	362	C	ASP 696	3.501	1	1
762	1zhl	Crystal structure of HLA-B*3508 presenting 13-mer EBV antigen LPEPLPQGQLTAY	A	146	C	TYR 13	3.502	1	1
763	4ivy	Crystal Structure of the Estrogen Receptor alpha Ligand-binding Domain in Complex with Dynamic WAY-derivative, 7a	B	362	D	ASP 696	3.502	2	1
764	2xak	Ribonucleotide reductase Y730NO2Y modified R1 subunit of E. coli	A	584	D	LEU 375	3.503	1	1
765	4b0m	Complex of the Caf1AN usher domain, Caf1M chaperone and Caf1 subunit from Yersinia pestis	M	139	B	GLN 149	3.503	1	1
766	5bnn	Crystal structure of human enterovirus D68 in complex with 6'SL	A	92	C	GLN 247	3.503	2	1
767	5ivx	Crystal Structure of B4.2.3 T-Cell Receptor and H2-Dd P18-I10 Complex	A	146	P	ILE 10	3.503	1	1
768	5nq2	'Porcine (Sus scrofa) Major Histocompatibility Complex, class I, presenting IAYERMCNI	A	147	C	ILE 9	3.504	1	1
769	1ca0	BOVINE CHYMOTRYPSIN COMPLEXED TO APPI	G	107	H	ASN 245	3.505	2	1
770	3bxn	The high resolution crystal structure of HLA-B*1402 complexed with a Cathepsin A signal sequence peptide, pCatA	A	146	C	PHE 9	3.505	1	1
771	2wmp	Structure of the E. coli chaperone PapD in complex with the pilin domain of the PapGII adhesin	A	112	B	PRO 316	3.506	1	1
772	3i6k	Newly identified epitope from SARS-CoV membrane protein complexed with HLA-A*0201	A	146	C	VAL 9	3.506	1	1
773	4g7s	Structure of Recombinant Cytochrome ba3 Oxidase mutant V236I from Thermus thermophilus	B	140	C	GLY 34	3.506	1	1
774	4gp4	Structure of Recombinant Cytochrome ba3 Oxidase mutant Y133F from Thermus thermophilus	B	140	C	GLY 34	3.506	1	1
775	2htm	Crystal structure of TTHA0676 from Thermus thermophilus HB8	D	96	H	GLY 64	3.507	2	1
776	2jfa	ESTROGEN RECEPTOR ALPHA LBD IN COMPLEX WITH AN AFFINITY-SELECTED COREPRESSOR PEPTIDE	A	362	P	ASP 15	3.507	1	1
777	6nrb	hTRiC-hPFD Class2	L	65	I	HIS 534	3.507	1	1
778	5tw1	Crystal structure of a Mycobacterium smegmatis transcription initiation complex with RbpA	D	470	F	ASP 466	3.508	1	1
779	6aks	Cryo-EM structure of CVA10 mature virus	A	273	C	GLN 240	3.508	2	1
780	6amu	Crystal structure of DMF5 TCR bound to HLA-A2 presenting synthetic peptide MMWDRGLGMM	A	146	C	MET 10	3.508	1	1
781	1ffo	CRYSTAL STRUCTURE OF MURINE CLASS I H-2DB COMPLEXED WITH SYNTHETIC PEPTIDE GP33 (C9M/K1A)	A	146	C	MET 9	3.509	1	1
782	3p9m	Crystal Structure of H2-Kb in complex with a mutant of the chicken ovalbumin epitope OVA-G4	D	146	C	LEU 8	3.509	2	1
783	5hhm	Crystal Structure of the JM22 TCR in complex with HLA-A*0201 in complex with M1-F5L	F	146	H	LEU 9	3.509	2	1
784	5wjn	Crystal Structure of HLA-A*11:01-GTS3	D	146	F	ARG 10	3.509	2	1
785	6drt	Crystal structure of the processivity clamp GP45 complexed with recognition peptide of ligase from bacteriophage T4	A	1105	D	ALA 237	3.509	1	1
786	6ghn	HLA-E*01:03 in complex with the Mtb44 peptide variant: Mtb44*P9-Phe.	A	146	P	PHE 9	3.509	1	1
787	1ygd	T-To-T(High) quaternary transitions in human hemoglobin: betaW37E alpha zinc beta oxy (10 TEST SETS)	C	40	B	HIS 146	3.51	1	1
788	2qab	Crystal Structure of Estrogen Receptor Alpha Ligand Binding Domain Mutant 537S Complexed with an Ethyl Indazole Compound	B	362	D	ASP 696	3.51	1	1
789	3c9n	Crystal Structure of a SARS Corona Virus Derived Peptide Bound to the Human Major Histocompatibility Complex Class I molecule HLA-B*1501	A	146	C	MET 9	3.51	1	1
790	5xwa	Crystal Structure of Porcine pancreatic trypsin with tripeptide inhibitor, PRY, at pH 10	A	97	B	ASN 231	3.51	1	1
791	6amt	Human Class I MHC HLA-A2 in complex with synthetic peptide MMWDRGLGMM	A	146	C	MET 10	3.51	1	1
792	6gh1	HLA-E*01:03 in complex with Mtb44	G	146	Z	LEU 9	3.511	2	1
793	3kyn	Crystal structure of HLA-G presenting KGPPAALTL peptide	A	146	P	LEU 9	3.512	1	1
794	3quk	Crystal structures of the murine class I major histocompatibility complex H-2Db in complex with LCMV-derived gp33 altered peptide ligand (Y4A)	A	146	C	MET 9	3.512	1	1
795	5onb	Drosophila Bag-of-marbles CBM peptide bound to human CAF40	C	230	D	GLY 34	3.512	2	1
796	1ze3	Crystal Structure of the Ternary Complex of FIMD (N-Terminal Domain) with FIMC and the Pilin Domain of FIMH	C	112	H	GLN 279	3.513	1	1
797	3kla	Ca2+ release from the endoplasmic reticulum of NY-ESO-1 specific T cells is modulated by the affinity of T cell receptor and by the use of the CD8 co-receptor	D	146	F	LEU 9	3.513	2	1
798	5ts1	Crystal structure of MHC-I H2-KD complexed with peptides of Mycobacterial tuberculosis (YYQSGLSIV)	E	146	R	VAL 9	3.513	2	1
799	1rqq	Crystal Structure of the Insulin Receptor Kinase in Complex with the SH2 Domain of APS	A	1182	E	GLY 115	3.514	1	1
800	3iyw	West Nile virus in complex with Fab fragments of MAb CR4354 (fitted coordinates of envelope proteins and Fab fragments of one icosahedral ASU)	H	224	L	SER 220	3.514	2	1
801	3n9g	Crystal structure of the Fab fragment of the human neutralizing anti-West Nile Virus MAb CR4354	H	224	L	SER 220	3.514	1	1
802	3wy9	Crystal structure of a complex of the archaeal ribosomal stalk protein aP1 and the GDP-bound archaeal elongation factor aEF1alpha	A	324	C	GLY 108	3.515	1	1
803	5di7	Crystal Structure of the ER-alpha Ligand-binding Domain in complex with an methyl-substituted A-CD ring estrogen derivative (1S,3aR,5S,7aS)-5-(4-hydroxy-2-methylphenyl)-7a-methyloctahydro-1H-inden-1-ol	B	362	D	ASP 696	3.515	1	1
804	5tms	Crystal Structure of the ER-alpha Ligand-binding Domain (Y537S) in Complex with the Cyclofenil-ASC derivative, ethyl (E)-3-(4-(bicyclo[3.3.1]nonan-9-ylidene(4-hydroxyphenyl)methyl)phenyl)acrylate	A	362	C	ASP 696	3.515	1	1
805	1elw	Crystal structure of the TPR1 domain of HOP in complex with a HSC70 peptide	B	8	D	ASP 12	3.516	2	1
806	3tby	CRYSTAL STRUCTURE OF THE MURINE CLASS I MAJOR HISTOCOMPATIBILITY COMPLEX H-2DB IN COMPLEX WITH THE LCMV-DERIVED GP33 ALTERED PEPTIDE ligand (V3P, Y4F)	G	146	I	MET 9	3.516	3	1
807	4e0r	Structure of the chicken MHC class I molecule BF2*0401	D	143	F	GLU 8	3.516	2	1
808	4udc	GR in complex with dexamethasone	A	579	B	ASP 753	3.516	1	1
809	5g3j	Discovery of New Selective Glucocorticoid Receptor Agonist Leads	A	579	B	ASP 753	3.516	1	1
810	2vab	MHC CLASS I H-2KB HEAVY CHAIN COMPLEXED WITH BETA-2 MICROGLOBULIN AND SENDAI VIRUS NUCLEOPROTEIN	A	146	P	LEU 9	3.517	1	1
811	2xax	Ribonucleotide reductase Y730NO2Y and Y731A modified R1 subunit of E. coli	B	584	E	LEU 375	3.517	2	1
812	3gsr	Crystal structure of the binary complex between HLA-A2 and HCMV NLV-M5V peptide variant	A	146	P	VAL 9	3.517	1	1
813	3tfk	42F3-p4B10/H2-Ld	A	146	B	LEU 9	3.517	1	1
814	5tld	Crystal Structure of the ER-alpha Ligand-binding Domain (Y537S) in Complex with the phenylamino-substituted estrogen, (8R,9S,13S,14S,17S)-13-methyl-17-(phenylamino)-7,8,9,11,12,13,14,15,16,17-decahydro-6H-cyclopenta[a]phenanthren-3-ol	B	362	D	ASP 696	3.517	1	1
815	3bze	The human non-classical major histocompatibility complex molecule HLA-E	C	146	Q	LEU 9	3.518	2	1
816	2ce9	A WRPW peptide bound to the Groucho-TLE WD40 domain.	A	718	X	TRP 6	3.519	1	1
817	3qul	Crystal structures of the murine class I major histocompatibility complex H-2Db in complex with LCMV-derived gp33 altered peptide ligand (Y4S)	D	146	F	MET 9	3.519	2	1
818	5c3e	Crystal structure of a transcribing RNA Polymerase II complex reveals a complete transcription bubble	E	171	B	PHE 1224	3.519	1	1
819	6he8	PAN-proteasome in state 1	F	66	M	VAL 398	3.519	1	1
820	1m6o	Crystal Structure of HLA B*4402 in complex with HLA DPA*0201 peptide	A	146	C	PHE 9	3.52	1	1
821	1ogt	CRYSTAL STRUCTURE OF HLA-B*2705 COMPLEXED WITH THE VASOACTIVE INTESTINAL PEPTIDE TYPE 1 RECEPTOR (VIPR) PEPTIDE (RESIDUES 400-408)	A	146	C	LEU 9	3.52	1	1
822	3x14	Crystal structure of HLA-B*0801.N80I.R82L.G83R	A	146	C	LEU 9	3.52	1	1
823	3vz9	Crystal structure of the chicken Spc24-Spc25 globular domain	B	207	D	TRP 195	3.521	1	1
824	4nzu	Crystal structure of the primary monoclonal antibody 13PL Fab' from a multiple myeloma patient	H	129	L	ARG 211	3.521	1	1
825	5vi8	Structure of a mycobacterium smegmatis transcription initiation complex with an upstream-fork promoter fragment	D	470	F	ASP 466	3.522	1	1
826	1n0l	Crystal structure of the PapD chaperone (C-terminally 6x histidine-tagged) bound to the PapE pilus subunit (N-terminal-deleted) from uropathogenic E. coli	A	112	B	SER 149	3.523	1	1
827	3qjr	The structure of and photolytic induced changes of carbon monoxide binding to the cytochrome ba3-oxidase from Thermus thermophilus	B	140	C	GLY 34	3.523	1	1
828	4dwh	Structure of the major type 1 pilus subunit FIMA bound to the FIMC (2.5 A resolution)	C	112	D	GLN 159	3.523	2	1
829	4fa7	Structure of Recombinant Cytochrome ba3 Oxidase mutant A204F from Thermus thermophilus	B	140	C	GLY 34	3.523	1	1
830	5b39	KIR3DL1*015 in complex with HLA-B*57:01	A	146	C	PHE 9	3.524	1	1
831	5m5y	RNA Polymerase I elongation complex 2	G	103	A	ALA 1663	3.524	1	1
832	1g6r	A FUNCTIONAL HOT SPOT FOR ANTIGEN RECOGNITION IN A SUPERAGONIST TCR/MHC COMPLEX	H	146	P	LEU 8	3.525	1	1
833	5ddh	Structure of HLA-A2:01 with the 12-mer peptide F12K	A	146	C	LYS 12	3.525	1	1
834	1z7q	Crystal structure of the 20s proteasome from yeast in complex with the proteasome activator PA26 from Trypanosome brucei at 3.2 angstroms resolution	E	66	e	SER 1231	3.526	1	1
835	3gof	Calmodulin bound to peptide from macrophage nitric oxide synthase	A	75	C	PHE 16	3.526	1	1
836	3qdg	The complex between TCR DMF5 and human Class I MHC HLA-A2 with the bound MART-1(26-35)(A27L) peptide	A	146	C	VAL 10	3.526	1	1
837	4wuu	Structure of ESK1 in complex with HLA-A*0201/WT1	A	146	C	LEU 9	3.526	1	1
838	1gwq	HUMAN OESTROGEN RECEPTOR ALPHA LIGAND-BINDING DOMAIN IN COMPLEX WITH RALOXIFENE CORE AND TIF2 NRBOX2 PEPTIDE	A	362	C	ASP 696	3.527	1	1
839	1p93	CRYSTAL STRUCTURE OF THE AGONIST FORM OF GLUCOCORTICOID RECEPTOR	D	579	H	LYS 950	3.527	4	1
840	1ye2	T-To-T(High) quaternary transitions in human hemoglobin: betaY35F oxy (2MM IHP, 20% PEG) (1 test set)	C	40	B	HIS 146	3.528	1	1
841	2wsf	Improved Model of Plant Photosystem I	A	713	F	PHE 154	3.528	1	1
842	4ay9	Structure of follicle-stimulating hormone in complex with the entire ectodomain of its receptor	H	86	G	SER 92	3.528	2	1
843	4rvy	Serial Time resolved crystallography of Photosystem II using a femtosecond X-ray laser. The S state after two flashes (S3)	C	154	I	GLU 38	3.528	1	1
844	5cqy	E. coli MazF mutant E24A in complex with MazE residues 68-82 form II	B	79	C	TRP 82	3.528	1	1
845	5dl4	Crystal Structure of the ER-alpha Ligand-binding Domain in complex with a phenylamino-substituted, methyl, triaryl-ethylene derivative 4,4'-{2-[3-(phenylamino)phenyl]prop-1-ene-1,1-diyl}diphenol	B	362	D	ASP 696	3.528	1	1
846	1eey	Crystal Structure Determination Of HLA A2 Complexed to Peptide GP2 with the substitution (I2L/V5L/L9V)	D	146	F	VAL 9	3.529	2	1
847	2bq1	Ribonucleotide reductase class 1b holocomplex R1E,R2F from Salmonella typhimurium	E	301	I	PHE 319	3.529	1	1
848	5e79	Macromolecular diffractive imaging using imperfect crystals	C	154	I	GLU 38	3.529	1	1
849	3c8k	The crystal structure of Ly49C bound to H-2Kb	A	146	P	LEU 8	3.53	1	1
850	3wu2	Crystal structure analysis of Photosystem II complex	v	134	d	LEU 352	3.53	1	1
851	5xw1	Crystal Structure of Porcine pancreatic trypsin with tripeptide inhibitor, PRN, at pH10	A	97	B	ASN 231	3.53	1	1
852	4jpz	Voltage-gated sodium channel 1.2 C-terminal domain in complex with FGF13U and Ca2+/calmodulin	H	1926	I	LYS 149	3.531	2	1
853	4tpg	Selectivity mechanism of a bacterial homologue of the human drug peptide transporters PepT1 and PepT2	A	121	E	ALA 3	3.531	1	1
854	5drj	Crystal Structure of the ER-alpha Ligand-binding Domain in complex with a dichloro-substituted, 3-methyl 2,5-diarylthiophene-core ligand 4,4'-(3-methylthiene-2,5-diyl)bis(3-chlorophenol)	B	362	D	ASP 696	3.531	1	1
855	2xo5	RIBONUCLEOTIDE REDUCTASE Y731NH2Y MODIFIED R1 SUBUNIT OF E. COLI	A	584	D	LEU 375	3.532	2	1
856	5jtw	Crystal structure of complement C4b re-refined using iMDFF	C	1594	B	ALA 1413	3.532	1	1
857	5npj	Structure of the Hepatitis C virus strain JFH1 glycoprotein E2 antigenic region 532-540 bound to the single chain variable fragment of the non-neutralizing antibody DAO5	B	52	E	ASN 540	3.532	2	1
858	4wj5	Structure of HLA-A2 in complex with an altered peptide ligands based on Mart-1 variant epitope	A	146	C	THR 8	3.533	1	1
859	4zfz	Crystal structure of rhesus macaque MHC class I molecule Mamu-B*098 complexed with myristoylated 5-mer lipopeptide derived from SIV Nef protein	J	146	L	SER 6	3.533	3	1
860	5kct	Crystal Structure of the ER-alpha Ligand-binding Domain (Y537S) in Complex with an N-ethyl, 4-chlorobenzyl OBHS-N derivative	B	362	D	ASP 696	3.533	2	1
861	1y5k	T-To-T(High) quaternary transitions in human hemoglobin: betaD99A deoxy low-salt (10 test sets)	A	40	D	HIS 146	3.534	1	1
862	3spv	Crystal structure of a peptide-HLA complex	A	146	C	LEU 8	3.534	1	1
863	4no2	Crystal structure of RQA_V phosphopeptide bound to HLA-A2	A	146	C	VAL 12	3.535	1	1
864	2bsr	Crystal structures and KIR3DL1 recognition of three immunodominant viral peptides complexed to HLA-B2705	A	146	C	LEU 9	3.536	1	1
865	4d0c	COMPLEX OF A B21 CHICKEN MHC CLASS I MOLECULE AND A 10MER CHICKEN PEPTIDE	A	143	C	LEU 10	3.536	1	1
866	4mgd	Crystal structure of hERa-LBD (Y537S) in complex with HPTE	A	362	F	GLU 696	3.536	1	1
867	5krf	Crystal Structure of the ER-alpha Ligand-binding Domain (Y537S) in Complex with the Dynamic WAY derivative, 1a	B	362	D	ASP 696	3.536	1	1
868	2e75	Crystal Structure of the Cytochrome b6f Complex with 2-nonyl-4-hydroxyquinoline N-oxide (NQNO) from M.laminosus	C	281	E	ILE 32	3.537	1	1
869	3h1l	Chicken cytochrome BC1 complex with ascochlorin bound at QO and QI sites	D	184	H	LYS 78	3.537	1	1
870	4zgy	STRUCTURE of HUMAN ORNITHINE DECARBOXYLASE IN COMPLEX WITH A C-TERMINAL FRAGMENT OF ANTIZYME	A	92	B	GLU 219	3.537	1	1
871	2hjk	Crystal Structure of HLA-B5703 and HIV-1 peptide	A	146	C	PHE 11	3.538	1	1
872	3h87	Rv0301 Rv0300 Toxin Antitoxin Complex from Mycobacterium tuberculosis	A	10	C	ARG 73	3.539	1	1
873	6ad9	Crystal Structure of PPARgamma Ligand Binding Domain in complex with dibenzooxepine derivative compound-9	A	301	B	ALA 612	3.539	1	1
874	1bhx	X-RAY STRUCTURE OF THE COMPLEX OF HUMAN ALPHA THROMBIN WITH THE INHIBITOR SDZ 229-357	B	107	F	GLU 247	3.54	1	1
875	6igk	Crystal Structure of human ETB receptor in complex with Endothelin-3	A	182	B	TRP 21	3.54	1	1
876	3hm1	Crystal structure of human Estrogen Receptor Alpha Ligand-Binding Domain in complex with a Glucocorticoid Receptor Interacting Protein 1 Nr Box II Peptide and estrone ((8R,9S,13S,14S)-3-hydroxy-13-methyl-7,8,9,11,12,14,15,16-octahydro-6H-cyclopenta[a]phenanthren-17-one)	A	362	C	ASP 696	3.541	1	1
877	3vjs	Vitamin D receptor complex with a carborane compound	A	242	C	LYS 635	3.541	1	1
878	1j7s	Crystal Structure of deoxy HbalphaYQ, a mutant of HbA	A	40	D	HIS 146	3.542	1	1
879	4ydd	Crystal structure of the perchlorate reductase PcrAB from Azospira suillum PS	E	27	F	THR 333	3.542	2	1
880	5fjz	Yeast delta-COP-I mu-homology domain complexed with Dsl1 WxWxV peptide	D	371	S	VAL 7	3.542	1	1
881	5t6z	KIR3DL1 in complex with HLA-B*57:01-TW10	A	146	C	TRP 10	3.542	1	1
882	6jbz	Structural analysis of molybdopterin synthases from two mycobacteria pathogens	A	126	B	GLY 92	3.542	1	1
883	2xg5	E. coli P pilus chaperone-subunit complex PapD-PapH bound to pilus biogenesis inhibitor, pilicide 5d	A	112	B	GLU 173	3.544	1	1
884	3vjt	Vitamin D receptor complex with a carborane compound	A	242	C	LYS 635	3.544	1	1
885	6d0f	Estrogen Receptor Alpha Ligand Binding Domain Y537S Mutant in Complex with 3OHTPE and GRIP Peptide	A	362	C	ASP 696	3.544	1	1
886	4mga	Crystal structure of hERa-LBD (Y537S) in complex with 4-tert-octylphenol	A	362	C	GLU 696	3.545	1	1
887	6nmp	SFX structure of oxidized cytochrome c oxidase at room temperature	F	37	A	LYS 514	3.545	1	1
888	1t0m	Conformational switch in polymorphic H-2K molecules containing an HSV peptide	A	146	P	LEU 8	3.546	1	1
889	3gsn	Crystal structure of the public RA14 TCR in complex with the HCMV dominant NLV/HLA-A2 epitope	H	146	P	VAL 9	3.546	1	1
890	4fxe	Crystal structure of the intact E. coli RelBE toxin-antitoxin complex	E	27	B	LEU 79	3.547	1	1
891	3pcq	Femtosecond X-ray protein Nanocrystallography	B	702	C	TYR 80	3.548	1	1
892	3qq4	Crystal structure of swine major histocompatibility complex class I SLA-1 0401 and identification of 2009 pandemic swine-origin influenza A H1N1 virus cytotoxic T lymphocyte epitope peptides	A	146	C	TYR 9	3.548	1	1
893	3zvk	Crystal structure of VapBC2 from Rickettsia felis bound to a DNA fragment from their promoter	D	60	H	SER 57	3.548	1	1
894	4pgd	MHC Class I in complex with modified Sendai virus nucleoprotein peptide FAPGNYPAF	A	146	C	PHE 9	3.548	1	1
895	5w1v	Structure of the HLA-E-VMAPRTLIL/GF4 TCR complex	A	146	C	LEU 9	3.548	1	1
896	1gwr	HUMAN OESTROGEN RECEPTOR ALPHA LIGAND-BINDING DOMAIN IN COMPLEX WITH 17BETA-OESTRADIOL AND TIF2 NRBOX3 PEPTIDE	B	362	D	ASP 750	3.549	2	1
897	3me0	Structure of the E. coli chaperone PAPD in complex with the pilin domain of the PapGII adhesin	A	112	B	PRO 316	3.549	1	1
898	5nms	Hsp21 dodecamer, structural model based on cryo-EM and homology modelling	B	106	C	GLN 184	3.549	1	1
899	1jb0	Crystal Structure of Photosystem I: a Photosynthetic Reaction Center and Core Antenna System from Cyanobacteria	B	702	C	TYR 80	3.55	1	1
900	2r1r	RIBONUCLEOTIDE REDUCTASE R1 PROTEIN WITH DTTP OCCUPYING THE SPECIFICITY SITE FROM ESCHERICHIA COLI	A	584	D	LEU 375	3.551	1	1
901	3dos	Crystal structure of the complex of the Caf1M chaperone with the mini-fiber of two Caf1 subunits (Caf1:Caf1), carrying the Thr7Phe and Ala9Val mutations in the Gd donor strand	A	139	B	GLN 149	3.551	1	1
902	5dz0	Crystal Structure of the ER-alpha Ligand-binding Domain in Complex with the Cyclofenil Derivative 4,4'-[(4-methylcyclohexylidene)methanediyl]diphenol	A	362	C	ASP 696	3.552	1	1
903	4wm8	Crystal Structure of Human Enterovirus D68	A	92	C	GLN 247	3.553	3	4
904	5dxr	Crystal Structure of the ER-alpha Ligand-binding Domain in Complex with the Cyclofenil Derivative 4,4'-{[(3R)-3-methylcyclohexylidene]methanediyl}diphenol	A	362	C	ASP 696	3.553	1	1
905	5grd	Crystal structure of 10-mer peptide from EBV in complex with HLA-A1101.	A	146	C	LYS 10	3.553	1	1
906	6ghp	14-3-3sigma in complex with a TASK3 peptide stabilized by semi-synthetic natural product FC-NAc	A	49	P	VAL 374	3.553	1	1
907	3duf	Snapshots of catalysis in the E1 subunit of the pyruvate dehydrogenase multi-enzyme complex	I	137	D	PHE 324	3.554	1	1
908	5t6w	HLA-B*57:01 presenting SSTRGISQLW	A	146	C	TRP 9	3.554	1	1
909	2ipk	Crystal Structure of the MHC Class II Molecule HLA-DR1 in Complex with the Fluorogenic Peptide, AcPKXVKQNTLKLAT (X=3-[5-(dimethylamino)-1,3-dioxo-1,3-dihydro-2H-isoindol-2-yl]-L-alanine) and the Superantigen, SEC3 Variant 3B2	B	105	A	ASP 181	3.555	1	1
910	2o1n	Crystal structure of a complex of phospholipase A2 with a peptide Ala-Ile-Ala-Ser at 2.8 A resolution	A	69	P	SER 4	3.555	1	1
911	4d0d	COMPLEX OF A B2 CHICKEN MHC CLASS I MOLECULE AND A 8MER CHICKEN PEPTIDE	A	143	C	LEU 8	3.555	1	1
912	4g7r	Structure of Recombinant Cytochrome ba3 Oxidase mutant V236A from Thermus thermophilus	B	140	C	GLY 34	3.555	1	1
913	6bj8	TCR55 in complex with Pep20/HLA-B35	A	146	C	LEU 9	3.555	1	1
914	6gow	Crystal structure of the flagellin-FliS complex from Bacillus subtilis crystallized in spacegroup P22121	E	56	D	ARG 304	3.555	1	1
915	1lp9	Xenoreactive complex AHIII 12.2 TCR bound to p1049/HLA-A2.1	H	146	J	LEU 9	3.556	2	1
916	3uws	Crystal structure of a clostripain (PARMER_00083) from Parabacteroides merdae ATCC 43184 at 1.70 A resolution	D	358	C	LYS 147	3.557	2	1
917	5gto	Human PPARgamma ligand binding dmain complexed with S35	A	301	B	GLU 696	3.558	1	1
918	2xg4	E. coli P pilus chaperone-subunit complex PapD-PapH bound to pilus biogenesis inhibitor, pilicide 2c	A	112	B	GLU 173	3.559	1	1
919	3tbw	CRYSTAL STRUCTURE OF THE MURINE CLASS I MAJOR HISTOCOMPATIBILITY COMPLEX H-2DB IN COMPLEX WITH THE LCMV-DERIVED GP33 ALTERED PEPTIDE ligand (A2G, V3P, Y4S)	A	146	I	MET 9	3.559	1	1
920	4n6e	Crystal structure of Amycolatopsis orientalis BexX/CysO complex	A	110	B	GLY 90	3.559	1	1
921	5ib1	Crystal structure of HLA-B*27:05 complexed with the self-peptide pVIPR measured at 295 K	A	146	C	LEU 9	3.56	1	1
922	2dyp	Crystal Structure of LILRB2(LIR2/ILT4/CD85d) complexed with HLA-G	A	146	C	LEU 9	3.561	1	1
923	2p58	Structure of the Yersinia pestis Type III secretion system needle protein YscF in complex with its chaperones YscE/YscG	C	4	B	PRO 87	3.561	1	1
924	4djz	Catalytic fragment of masp-1 in complex with its specific inhibitor developed by directed evolution on sgci scaffold	C	403	D	ASN 699	3.561	2	1
925	1lts	REFINED STRUCTURE OF E. COLI HEAT LABILE ENTEROTOXIN, A CLOSE RELATIVE OF CHOLERA TOXIN	C	217	E	ASN 103	3.562	1	1
926	1x7q	Crystal structure of HLA-A*1101 with sars nucleocapsid peptide	A	146	C	LYS 9	3.562	1	1
927	5xw9	Crystal Structure of Porcine pancreatic trypsin with tripeptide inhibitor, PRY, at pH 7	A	97	B	ASN 231	3.562	1	1
928	2qgw	Crystal Structure of the Estrogen Receptor Alpha Ligand Binding Domain Complexed with a Chloro-Indazole Compound	B	362	D	ASP 696	3.563	1	1
929	3l3h	X-ray crystal structure of the F6A mutant of influenza A acid polymerase epitope PA224 bound to murine H2-Db MHC	A	146	C	VAL 10	3.563	1	1
930	5nmh	HLA A02 presenting SLYNTIATL	A	146	C	LEU 9	3.563	1	1
931	3hql	Structures of SPOP-Substrate Complexes: Insights into Molecular Architectures of BTB-Cul3 Ubiquitin Ligases:SPOPMATHx-PucSBC1_pep2	A	129	C	THR 102	3.564	1	1
932	5xw8	Crystal Structure of Porcine pancreatic trypsin with tripeptide inhibitor, PRN, at pH 7	A	97	B	ASN 231	3.564	1	1
933	1u3r	Crystal Structure of Estrogen Receptor beta complexed with WAY-338	B	314	D	THR 613	3.565	1	1
934	3p9l	Crystal Structure of H2-Kb in complex with the chicken ovalbumin epitope OVA	D	146	C	LEU 8	3.565	2	1
935	5ylx	Integrated illustration of a valid epitope based on the SLA class I structure and tetramer technique could carry forward the development of molecular vaccine in swine species	A	146	C	TYR 9	3.565	1	1
936	1xdk	Crystal Structure of the RARbeta/RXRalpha Ligand Binding Domain Heterodimer in Complex with 9-cis Retinoic Acid and a Fragment of the TRAP220 Coactivator	F	237	H	ASP 651	3.566	2	1
937	5t70	KIR3DL1 in complex with HLA-B*57:01 presenting TSNLQEQIGW	A	146	C	TRP 10	3.567	1	1
938	3kpq	Crystal Structure of HLA B*4405 in complex with EEYLKAWTF, a mimotope	A	146	C	PHE 9	3.568	1	1
939	4x1h	Opsin/G(alpha) peptide complex stabilized by nonyl-glucoside	A	311	C	PHE 350	3.568	1	1
940	5tml	Crystal Structure of the ER-alpha Ligand-binding Domain (Y537S) in Complex with the OBHS-ASC compound, (E)-6-(4-((1R,4S,6R)-6-((3-chlorophenoxy)sulfonyl)-3-(4-hydroxyphenyl)-7-oxabicyclo[2.2.1]hept-2-en-2-yl)phenyl)hex-5-enoic acid	A	362	C	ASP 696	3.569	1	1
941	3k1f	Crystal structure of RNA Polymerase II in complex with TFIIB	E	171	B	PHE 1224	3.571	1	1
942	5e00	Structure of HLA-A2 P130	A	146	C	ALA 9	3.571	1	1
943	5q1c	Ligand binding to FARNESOID-X-RECEPTOR	C	307	D	LYS 755	3.572	2	1
944	5xsq	Crystal Structure of the Marburg Virus Nucleoprotein Core Domain Chaperoned by a VP35 Peptide	A	247	B	ALA 27	3.572	1	1
945	1mtn	BOVINE ALPHA-CHYMOTRYPSIN:BPTI CRYSTALLIZATION	B	107	C	ASN 245	3.573	1	1
946	3b3i	Citrullination-dependent differential presentation of a self-peptide by HLA-B27 subtypes	A	146	C	LEU 9	3.573	1	1
947	1qz7	Beta-catenin binding domain of Axin in complex with beta-catenin	A	335	B	LYS 482	3.574	1	1
948	4z77	Weak TCR binding to an unstable insulin epitope drives type 1 diabetes	D	146	F	VAL 9	3.574	2	1
949	1aby	CYANOMET RHB1.1 (RECOMBINANT HEMOGLOBIN)	A	40	D	HIS 146	3.575	1	1
950	3dx8	Crystal Structure of B*4405 presenting a 10mer EBV epitope	A	146	C	PHE 10	3.575	1	1
951	4mg9	Crystal structure of hERa-LBD (Y537S) in complex with butylparaben	A	362	F	GLU 696	3.575	1	1
952	6bj3	TCR55 in complex with HIV(Pol448-456)/HLA-B35	A	146	C	LEU 9	3.575	1	1
953	3p4m	Crystal Structure of H2-Kb in complex with the NP205-LCMV epitope YTVKYPNL, an 8-mer peptide from the LCMV	D	146	C	LEU 8	3.576	2	1
954	2co6	Salmonella enterica SafA pilin in complex with the SafB chaperone (Type I)	B	127	A	PRO 144	3.577	1	1
955	5c0e	HLA-A02 carrying YLGGPDFPTI	A	146	C	ALA 10	3.577	1	1
956	5cnv	Crystal structure of the dATP inhibited E. coli class Ia ribonucleotide reductase complex bound to GDP and TTP at 3.20 Angstroms resolution	D	584	F	LEU 375	3.577	1	1
957	3dtx	Crystal structure of HLA-B*2705 complexed with the double citrullinated vasoactive intestinal peptide type 1 receptor (VIPR) peptide (residues 400-408)	A	146	C	LEU 9	3.578	1	1
958	3tid	Crystal structure of the LCMV derived peptide GP34 in complex with the murine mhc class I H-2 Kb	A	146	C	MET 9	3.578	1	1
959	4xvs	Crystal structure of HIV-1 donor 45 d45-01dG5 coreE gp120 with antibody 45-VRC01.H01+07.O-863513/45-VRC01.L01+07.O-110653 (VRC07_1995)	H	141	L	CYS 216	3.578	1	1
960	5dlr	Crystal Structure of the ER-alpha Ligand-binding Domain in complex with a triaryl-ethylene compound 4,4'-(2-phenylethene-1,1-diyl)diphenol	A	362	D	ASP 696	3.578	1	1
961	1ffn	CRYSTAL STRUCTURE OF MURINE CLASS I H-2DB COMPLEXED WITH PEPTIDE GP33(C9M)	A	146	C	MET 9	3.58	1	1
962	1n2r	A natural selected dimorphism in HLA B*44 alters self, peptide reportoire and T cell recognition.	A	146	C	PHE 9	3.582	1	1
963	3ery	Different thermodynamic binding mechanisms and peptide fine specificities associated with a panel of structurally similar high-affinity T cell receptors	A	146	P	LEU 9	3.582	1	1
964	3gov	Crystal structure of the catalytic region of human MASP-1	A	403	B	ASN 699	3.582	1	1
965	5grg	Crystal structure of dual peptide from EBV in complex with HLA-A*11:01	A	146	D	LYS 4	3.582	1	1
966	1ffp	CRYSTAL STRUCTURE OF MURINE CLASS I H-2DB COMPLEXED WITH PEPTIDE GP33 (C9M/K1S)	A	146	C	MET 9	3.583	1	1
967	2jql	NMR structure of the yeast Dun1 FHA domain in complex with a doubly phosphorylated (pT) peptide derived from Rad53 SCD1	A	129	B	THR 12	3.583	asym.	2
968	3gsu	Crystal structure of the binary complex between HLA-A2 and HCMV NLV-M5T peptide variant	A	146	P	VAL 9	3.583	1	1
969	3tie	Crystal structure of the vaccinia derived peptide A11R in complex with the murine MHC CLASS I H-2 KB	A	146	C	LEU 9	3.583	1	1
970	3vfw	crystal structure of HLA B*3508 LPEP-P10Ala, peptide mutant P10-ala	A	146	C	TYR 13	3.583	1	1
971	3vxn	HLA-A24 in complex with HIV-1 Nef134-10(wt)	A	146	C	PHE 10	3.583	1	1
972	4f7p	Crystal Structure of HLA-A*2402 Complexed with a Newly Identified Peptide from 2009H1N1 PB1 (496-505)	A	146	C	PHE 10	3.583	1	1
973	4pv8	Crystal Structure of H2Kb-Q600F complex	C	146	F	ILE 8	3.583	2	1
974	3kpn	Crystal Structure of HLA B*4403 in complex with EEYLQAFTY a self peptide from the ABCD3 protein	A	146	C	TYR 9	3.584	1	1
975	5b5e	Crystal structure analysis of Photosystem II complex	v	30	j	LEU 40	3.584	1	1
976	5jub	Crystal structure of ComR from S.thermophilus in complex with DNA and its signalling peptide ComS.	A	100	C	LEU 24	3.584	1	1
977	1jge	HLA-B*2705 bound to nona-peptide m9	A	146	C	LYS 9	3.585	1	1
978	1jpg	Crystal Structure Of The LCMV Peptidic Epitope Np396 In Complex With The Murine Class I Mhc Molecule H-2Db	A	146	C	ILE 9	3.585	1	1
979	1syv	HLA-B*4405 complexed to the dominant self ligand EEFGRAYGF	A	146	C	PHE 9	3.585	1	1
980	3cxh	Structure of yeast complex III with isoform-2 cytochrome c bound and definition of a minimal core interface for electron transfer.	O	249	Q	LYS 147	3.585	1	1
981	3l3d	Crystal structure of HLA-B*4402 in complex with the F3A mutant of a self-peptide derived from DPA*0201	A	146	C	PHE 9	3.586	1	1
982	5dwi	Crystal Structure of the ER-alpha Ligand-binding Domain in Complex with a Resorcinyl 2-Chloro-substituted Diaryl-imine analog 4-[(E)-[(2-chlorophenyl)imino](4-hydroxyphenyl)methyl]benzene-1,3-diol	B	362	D	ASP 696	3.586	1	1
983	4hau	Crystal structure of CRM1 inhibitor Ratjadone A in complex with CRM1-Ran-RanBP1	B	92	A	LEU 216	3.587	1	1
984	6hmt	Ternary complex of Estrogen Receptor alpha peptide and 14-3-3 sigma C42 mutant bound to disulfide fragment PPI stabilizer 2	A	122	B	VAL 595	3.587	1	1
985	3gew	FaeE-FaeG chaperone-major pilin complex of F4 ad fimbriae	B	108	A	TYR 253	3.588	1	1
986	4hx1	Structure of HLA-A68 complexed with a tumor antigen derived peptide	A	146	C	LEU 9	3.588	1	1
987	5tm4	Crystal Structure of the ER-alpha Ligand-binding Domain (Y537S) in Complex with the OBHS-ASC Analog, 5-(4-((1R,4S,6R)-6-((3-chlorophenoxy)sulfonyl)-3-(4-hydroxyphenyl)-7-oxabicyclo[2.2.1]hept-2-en-2-yl)phenoxy)pentanoic acid	A	362	C	ASP 696	3.588	1	1
988	6hec	PAN-proteasome in state 4	F	66	M	VAL 398	3.588	1	1
989	2ao6	Crystal structure of the human androgen receptor ligand binding domain bound with TIF2(iii) 740-753 peptide and R1881	A	720	B	ALA 751	3.589	1	1
990	4cgq	Full length Tah1 bound to HSP90 peptide SRMEEVD	A	8	Q	ASP 6	3.589	1	1
991	3l3i	Crystal structure of HLA-B*4402 in complex with the F7A mutant of a self-peptide derived from DPA*0201	A	146	C	PHE 9	3.59	1	1
992	4a62	ParM from R1 plasmid in complex with peptide from C-terminus of ParR	A	123	C	ASN 117	3.59	1	1
993	4jqx	HLA-B*44:03 in complex with Epstein-Barr virus BZLF1-derived peptide (residues 169-180)	A	146	B	TYR 12	3.59	1	1
994	5egv	Crystal Structure of the ER-alpha Ligand-binding Domain (Y537S) in Complex the 3,4-diaryl-furan derivative 3-chloranyl-4-[4-(2-chloranyl-4-oxidanyl-phenyl)furan-3-yl]phenol	A	362	C	ASP 696	3.59	1	1
995	2xfx	cattle MHC class I N01301 presenting an 11mer from Theileria parva	A	146	C	LEU 18	3.591	1	1
996	4il6	Structure of Sr-substituted photosystem II	v	30	j	LEU 40	3.591	1	1
997	3c9k	Model of Histone Octamer Tubular Crystals	D	44	E	LEU 115	3.592	2	1
998	3uq3	TPR2AB-domain:pHSP90-complex of yeast Sti1	A	266	B	ASP 710	3.592	1	1
999	5kcd	Crystal Structure of the ER-alpha Ligand-binding Domain (Y537S) in Complex with an N-methyl Substituted OBHS-N derivative	B	362	D	ASP 696	3.592	2	1
1000	6gb5	Structure of H-2Db with truncated SEV peptide and GL	C	146	G	LEU 2	3.592	2	1
1001	1wbz	CRYSTAL STRUCTURES OF MURINE MHC CLASS I H-2 Db AND Kb MOLECULES IN COMPLEX WITH CTL EPITOPES FROM INFLUENZA A VIRUS: IMPLICATIONS FOR TCR REPERTOIRE SELECTION AND IMMUNODOMINANCE	A	146	P	ILE 9	3.593	1	1
1002	1zky	Human Estrogen Receptor Alpha Ligand-Binding Domain In Complex With OBCP-3M and A Glucocorticoid Receptor Interacting Protein 1 Nr Box II Peptide	A	362	C	ASP 696	3.593	1	1
1003	3pcu	Crystal structure of human retinoic X receptor alpha ligand-binding domain complexed with LX0278 and SRC1 peptide	A	284	B	ASP 10	3.593	1	1
1004	4ggn	Malaria invasion machinery protein complex	D	813	A	SER 205	3.593	1	1
1005	5dju	Crystal structure of LOV2 (C450A) domain in complex with Zdk3	B	27	A	LEU 546	3.593	1	1
1006	2ve6	Crystal structure of a Murine MHC class I H2-Db molecule in complex with a photocleavable peptide	A	146	C	LEU 9	3.594	1	1
1007	3p89	FXR bound to a quinolinecarboxylic acid	A	303	B	LYS 755	3.594	1	1
1008	4cdc	Human DPP1 in complex with (2S)-2-amino-N-((1S)-1-cyano-2-(4- phenylphenyl)ethyl)butanamide	G	38	L	LEU 439	3.594	1	1
1009	4lcy	Crystal structure of HLA-b46 at 1.6 angstrom resolution	A	146	C	VAL 9	3.594	7	1
1010	3qq3	Crystal structure of swine major histocompatibility complex class I SLA-1 0401 and identification of 2009 pandemic swine-origin influenza A H1N1 virus cytotoxic T lymphocyte epitope peptides	A	146	C	TRP 9	3.595	1	1
1011	6igl	Crystal Structure of human ETB receptor in complex with IRL1620	A	182	B	TRP 21	3.595	1	1
1012	1p4l	Crystal structure of NK receptor Ly49C mutant with its MHC class I ligand H-2Kb	A	146	P	LEU 8	3.596	1	1
1013	1s7r	Crystal structures of the murine class I major histocompatibility complex H-2Kb in complex with LCMV-derived gp33 index peptide and three of its escape variants	D	146	F	MET 9	3.597	2	1
1014	2zsw	Crystal structure of H-2Kb in complex with the Q600Y variant of JHMV epitope S598	E	146	N	ILE 8	3.597	2	1
1015	3d4x	Crystal structure determination of cat (Felis silvestris catus) hemoglobin at 2.2 angstrom resolution	A	40	D	HIS 146	3.597	1	1
1016	4g9d	Crystal Structure of HLA B2705-KK10	A	146	C	LYS 10	3.597	1	1
1017	4k4j	Crystal structure of human Retinoid X Receptor alpha-ligand binding domain complex with 9cUAB30 and the coactivator peptide GRIP-1	A	284	B	ASP 696	3.597	1	1
1018	1o1n	Deoxy hemoglobin (A-GLYGLYGLY-C:V1M,L29W; B,D:V1M)	A	40	D	HIS 146	3.598	1	1
1019	2ak4	Crystal Structure of SB27 TCR in complex with HLA-B*3508-13mer peptide	K	146	M	TYR 13	3.598	3	1
1020	2hjl	Crystal Structure of HLA-B5703 and HIV-1 peptide	A	146	C	PHE 11	3.598	1	1
1021	6e4z	Anti-PCSK9 fab 6E2 bound to the modified N-terminal peptide from PCSK9	H	214	L	GLU 213	3.598	1	1
1022	3r5m	Crystal structure of RXRalphaLBD complexed with the agonist magnolol	A	284	B	ASP 10	3.599	1	1
1023	4zsh	RXR LBD in complex with 9-cis-13,14-dihydroretinoic acid	A	284	B	ASP 481	3.599	1	1
1024	1im3	Crystal Structure of the human cytomegalovirus protein US2 bound to the MHC class I molecule HLA-A2/tax	E	146	G	VAL 9	3.6	2	1
1025	1rp3	Cocrystal structure of the flagellar sigma/anti-sigma complex, Sigma-28/FlgM	E	74	F	THR 88	3.6	3	1
1026	2ibf	Human vinculin's head domain (Vh1, residues 1-258) in complex with two vinculin binding sites of Shigella flexneri's IpaA (residues 565-587)	A	35	B	THR 587	3.6	1	1
1027	4prd	Crystal structure of a HLA-B*35:08-HPVG-D5	A	146	C	TYR 11	3.6	1	1
1028	2krb	Solution structure of EIF3B-RRM bound to EIF3J peptide	A	85	B	ASP 55	3.602	asym.	4
1029	3tbv	CRYSTAL STRUCTURE OF THE MURINE CLASS I MAJOR HISTOCOMPATIBILITY COMPLEX H-2DB IN COMPLEX WITH THE LCMV-DERIVED GP33 ALTERED PEPTIDE ligand (A2G,V3P,Y4A)	G	146	L	MET 9	3.602	4	1
1030	1sys	Crystal structure of HLA, B*4403, and peptide EEPTVIKKY	A	146	C	TYR 9	3.603	1	1
1031	3kf6	Crystal structure of S. pombe Stn1-ten1 complex	A	143	B	ASP 602	3.603	1	1
1032	4g8g	Crystal Structure of C12C TCR-HA B2705-KK10	A	146	C	LYS 10	3.603	1	1
1033	5ndc	Structure of ba3-type cytochrome c oxidase from Thermus thermophilus by serial femtosecond crystallography	B	140	C	GLY 34	3.603	1	1
1034	4nsk	CRYSTAL STRUCTURE OF THE MURINE CLASS I MAJOR HISTOCOMPATIBILITY COMPLEX H-2DB IN COMPLEX WITH LCMV-DERIVED GP33 ALTERED PEPTIDE ligand V3P	A	146	C	MET 9	3.604	1	1
1035	6he5	20S core particle of PAN-proteasomes	F	66	M	VAL 398	3.604	1	1
1036	1inq	Structure of Minor Histocompatibility Antigen peptide, H13a, complexed to H2-Db	A	146	C	LEU 2009	3.605	1	1
1037	3ips	X-ray structure of benzisoxazole synthetic agonist bound to the LXR-alpha	A	273	C	GLU 695	3.605	1	1
1038	5n6b	Human Leukocyte Antigen Class I A02 Carrying LLWNPGMAV	A	146	C	VAL 9	3.605	1	1
1039	4udb	MR in complex with desisobutyrylciclesonide	A	785	B	GLU 1441	3.606	1	1
1040	5npi	Structure of the Hepatitis C virus strain J4 glycoprotein E2 antigenic region 532-540 bound to the single chain variable fragment of the non-neutralizing antibody DAO5	B	52	E	ASN 540	3.606	1	1
1041	3vft	crystal structure of HLA B*3508LPEP-P6Ala, peptide mutant P6-ala	A	146	C	TYR 13	3.607	1	1
1042	5yxu	an affinity enhanced T cell receptor in complex with HLA-A0201 restricted HCV NS3 peptide KLVALGINAV	C	147	I	VAL 10	3.607	2	1
1043	1rjz	Mhc Class I Natural Mutant H-2Kbm8 Heavy Chain Complexed With beta-2 Microglobulin and Herpies Simplex Virus Mutant Glycoprotein B Peptide	A	146	P	LEU 8	3.608	1	1
1044	2vlr	The Structural Dynamics and Energetics of an Immunodominant T-cell Receptor are Programmed by its Vbeta Domain	A	146	C	LEU 9	3.608	1	1
1045	3esk	Structure of HOP TPR2A domain in complex with the non-cognate Hsc70 peptide ligand	A	229	B	ASP 10	3.608	1	1
1046	3tbl	Structure of Mono-ubiquitinated PCNA: Implications for DNA Polymerase Switching and Okazaki Fragment Maturation	A	164	D	ARG 74	3.608	1	1
1047	4q13	Apo Estrogen Receptor Alpha Ligand Binding Domain D538G Mutant with a glucocorticoid receptor-interacting protein 1 NR box II peptide	A	362	C	LEU 694	3.608	1	1
1048	4v82	Crystal structure of cyanobacterial Photosystem II in complex with terbutryn	AA	238	AT	LYS 32	3.608	1	1
1049	5lzp	Binding of the C-terminal GQYL motif of the bacterial proteasome activator Bpa to the 20S proteasome	8	52	7	LEU 174	3.608	1	1
1050	5ysu	Plumbagin in complex with CRM1-RanM189D-RanBP1	B	92	A	LEU 216	3.608	1	1
1051	3b6g	Nucleosome core particle treated with oxaliplatin	H	31	B	GLY 102	3.609	1	1
1052	4mj5	Crystal Structure of HLA-A*1101 in complex with H1-22, an influenza A(H1N1) virus epitope	A	146	C	LYS 11	3.609	1	1
1053	3vj6	Structure of the MHC class Ib molecule Qa-1b	A	146	P	LEU 9	3.61	1	1
1054	3wuw	KIR3DL1 in complex with HLA-B*57:01.I80T	A	146	C	PHE 9	3.61	1	1
1055	1t7d	Crystal structure of Escherichia coli type I signal peptidase in complex with a lipopeptide inhibitor	B	145	D	TYR 6	3.611	1	1
1056	3tgu	Cytochrome bc1 complex from chicken with pfvs-designed moa inhibitor bound	D	184	H	LYS 78	3.611	1	1
1057	4mj6	Crystal Structure of HLA-A*1101 in complex with H7-22, an influenza A(H7N9) virus epitope	A	146	C	LYS 11	3.611	1	1
1058	2bss	Crystal structures and KIR3DL1 recognition of three immunodominant viral peptides complexed to HLA-B2705	A	146	C	LYS 10	3.612	1	1
1059	4rme	Crystal structure of human Retinoid X receptor alpha ligand binding domain complex with 9cUAB111 and coactivator peptide GRIP-1	A	284	B	ASP 481	3.612	1	1
1060	4y29	Identification of a novel PPARg ligand that regulates metabolism	A	301	B	GLU 1441	3.612	1	1
1061	6qs1	Crystal structure of human Angiotensin-1 converting enzyme N-domain in complex with BPPb	B	489	F	PRO 11	3.612	2	1
1062	3b6s	Crystal Structure of hla-b*2705 Complexed with the Citrullinated Vasoactive Intestinal Peptide Type 1 Receptor (vipr) Peptide (residues 400-408)	A	146	C	LEU 9	3.613	1	1
1063	3u3w	Crystal Structure of Bacillus thuringiensis PlcR in complex with the peptide PapR7 and DNA	A	197	P	PHE 507	3.613	1	1
1064	5vuf	HLA-B*57:01 presenting LTVQVARVY	A	146	C	TYR 9	3.614	1	1
1065	1fg2	CRYSTAL STRUCTURE OF THE LCMV PEPTIDIC EPITOPE GP33 IN COMPLEX WITH THE MURINE CLASS I MHC MOLECULE H-2DB	D	146	F	CYS 9	3.615	2	1
1066	3fqn	Phosphorylation of self-peptides alters Human Leukocyte Antigen Class I-restricted antigen presentation and generates tumor specific epitopes	A	146	C	ALA 10	3.615	1	1
1067	3hqi	Structures of SPOP-Substrate Complexes: Insights into Molecular Architectures of BTB-Cul3 Ubiquitin Ligases: SPOPMATHx/BTB/3-box-PucSBC1	B	129	D	THR 102	3.615	1	1
1068	3kh2	Crystal structure of the P1 bacteriophage Doc toxin (F68S) in complex with the Phd antitoxin (L17M/V39A). Northeast Structural Genomics targets ER385-ER386	C	73	G	ARG 73	3.615	2	1
1069	4prn	Crystal structure of a HLA-B*35:01-HPVG-A4	A	146	C	TYR 11	3.615	1	1
1070	3lko	Crystal Structure of HLA B*3501 in complex with influenza NP418 epitope from 1934 strain	A	146	C	MET 9	3.616	1	1
1071	2obh	Centrin-XPC peptide	D	849	B	LYS 168	3.617	1	1
1072	4f7t	Crystal Structure of HLA-A*2402 Complexed with a Newly Identified Peptide from 2009 H1N1 PB1 (498-505)	A	146	C	PHE 8	3.617	1	1
1073	3fwv	Crystal Structure of a Redesigned TPR Protein, T-MOD(VMY), in Complex with MEEVF Peptide	B	229	D	PHE 5	3.618	2	1
1074	5svy	MORC3 CW in complex with histone H3K4me1	B	9	A	GLU 49	3.618	1	1
1075	5zwf	Covalent bond formation between histidine of Vitamin D receptor (VDR) and a full agonist having a enone with a beta methyl group via conjugate addition reaction	A	242	C	LYS 635	3.618	1	1
1076	5zwi	Interaction between Vitamin D receptor (VDR) and a ligand having a dienone group	A	242	C	LYS 635	3.618	1	1
1077	1rhh	Crystal Structure of the Broadly HIV-1 Neutralizing Fab X5 at 1.90 Angstrom Resolution	D	214	C	CYS 213	3.619	2	1
1078	3bh6	Crystal structure of the RP2-Arl3 complex bound to GppNHp	A	54	B	ILE 350	3.619	1	1
1079	3fqt	Phosphorylation of self-peptides alters Human Leukocyte Antigen Class I-restricted antigen presentation and generates tumor specific epitopes	A	146	C	ALA 9	3.619	1	1
1080	4pre	Crystal structure of a HLA-B*35:08-HPVG-Q5	A	146	C	TYR 11	3.619	1	1
1081	5x6v	Crystal structure of human heteroheptameric complex	F	295	B	SER 125	3.619	1	1
1082	3bom	Crystal structure of trout hemoglobin at 1.35 Angstrom resolution	A	40	D	HIS 147	3.621	1	1
1083	3bpq	Crystal Structure of RelB-RelE antitoxin-toxin complex from Methanococcus jannaschii	A	30	B	PRO 88	3.622	1	1
1084	3mv7	Crystal Structure of the TK3 TCR in complex with HLA-B*3501/HPVG	A	146	C	TYR 11	3.622	1	1
1085	1juf	Structure of Minor Histocompatibility Antigen peptide, H13b, complexed to H2-Db	A	146	C	LEU 2009	3.623	1	1
1086	4lsj	Crystal Structure of the Glucocorticoid Receptor Ligand Binding Domain Bound to a Dibenzoxapine Sulfonamide	A	579	B	GLU 9	3.623	1	1
1087	5ln3	The human 26S Proteasome at 6.8 Ang.	U	293	S	ALA 493	3.624	1	1
1088	1gmh	REFINED CRYSTAL STRUCTURE OF "AGED" AND "NON-AGED" ORGANOPHOSPHORYL CONJUGATES OF GAMMA-CHYMOTRYPSIN	F	107	G	ASN 245	3.625	1	1
1089	5yxl	A ligand M binding to FXR	C	60	D	ASP 9	3.625	2	1
1090	6bxq	Crystal Structure of HLA-B*57:01 with an HIV peptide RKV	B	152	A	TRP 10	3.625	1	1
1091	7r1r	RIBONUCLEOTIDE REDUCTASE E441Q MUTANT R1 PROTEIN FROM ESCHERICHIA COLI	A	584	D	LEU 375	3.625	1	1
1092	1fkn	Structure of Beta-Secretase Complexed with Inhibitor	A	224	C	PHE 7	3.626	1	1
1093	4g7q	Structure of Recombinant Cytochrome ba3 Oxidase mutant V236L from Thermus thermophilus	B	140	C	GLY 34	3.626	1	1
1094	6erg	Complex of XLF and heterodimer Ku bound to DNA	B	238	F	SER 299	3.626	1	1
1095	5kd4	Crystal Structure of Murine MHC-I H-2Dd in complex with Murine Beta2-Microglobulin and a Variant of Peptide (PVI10) of HIV gp120 MN Isolate (IGPGRAFYVI)	A	146	P	ILE 10	3.627	1	1
1096	3rwj	Rhesus macaque MHC class I molecule Mamu-B*17-HW8	A	146	C	TRP 8	3.629	1	1
1097	3vfs	crystal structure of HLA B*3508LPEP-P5Ala , peptide mutant P5-ala	A	146	C	TYR 13	3.629	1	1
1098	3wl9	HLA-A24 in complex with HIV-1 Nef126-10(8I10F)	A	146	C	PHE 10	3.629	1	1
1099	4nqx	Crystal Structure of HLA A*0101 in complex with NP44-S7N, an 9-mer influenza epitope	K	146	R	TYR 9	3.629	6	1
1100	3ako	Crystal Structure of the Reassembled Venus	F	162	E	ALA 154	3.63	3	1
1101	3u88	Crystal structure of human menin in complex with MLL1 and LEDGF	C	401	M	GLU 135	3.63	1	1
1102	4mnq	TCR-peptide specificity overrides affinity enhancing TCR-MHC interactions	A	146	C	LEU 9	3.63	1	1
1103	5dt1	Crystal structure of human Fab CAP256-VRC26.25, a potent V1V2-directed HIV-1 broadly neutralizing antibody	H	129	L	GLU 210	3.63	1	1
1104	1xr9	Crystal Structures of HLA-B*1501 in Complex with Peptides from Human UbcH6 and Epstein-Barr Virus EBNA-3	A	146	C	TYR 9	3.631	1	1
1105	3vcl	Crystal Structure of HLA-B7 with the HCMV pp65 peptide RPHERNGFTVL	A	146	C	LEU 11	3.631	1	1
1106	4c92	Crystal structure of the yeast Lsm1-7 complex	B	50	A	TYR 172	3.631	1	1
1107	4dbp	Myosin VI nucleotide-free (MDINSERT2) D179Y crystal structure	A	794	C	SER 147	3.631	1	1
1108	5e19	Crystal Structure of the ER-alpha Ligand-binding Domain in Complex with the Cyclofenil Derivative methyl {4-[bis(4-hydroxyphenyl)methylidene]cyclohexyl}acetate	A	362	D	ASP 696	3.631	1	1
1109	6mt3	Crystal Structure of HLA-B*18:01 in complex with NP338 influenza peptide	A	146	B	PHE 9	3.631	1	1
1110	2btp	14-3-3 Protein Theta (Human) Complexed to Peptide	B	49	Q	PRO 7	3.632	1	1
1111	3bwa	Crystal Structure of HLA B*3508 in complex with a HCMV 8-mer peptide from the pp65 protein	A	146	C	LEU 8	3.632	1	1
1112	3dx7	Crystal Structure of HLA-B*4403 presenting 10mer EBV antigen	A	146	C	PHE 10	3.632	1	1
1113	3w4u	Human zeta-2 beta-2-s hemoglobin	C	40	B	HIS 146	3.632	1	1
1114	6hpg	Arabidopsis OM64 TPR domain	D	492	d	ASP 7	3.632	4	1
1115	5dmc	Crystal Structure of the ER-alpha Ligand-binding Domain in complex with a nitrile-substituted triaryl-ethylene derivative 3,3-bis(4-hydroxyphenyl)-2-phenylprop-2-enenitrile	A	362	C	ASP 696	3.633	1	1
1116	5jhd	Crystal structure of LS10-TCR/M1-HLA-A*02 complex	A	146	C	LEU 9	3.633	1	1
1117	3g2t	VHS Domain of human GGA1 complexed with SorLA C-terminal Phosphopeptide	A	101	C	ALA 13	3.635	1	1
1118	3rut	FXR with SRC1 and GSK359	A	303	B	LYS 755	3.635	1	1
1119	5ji0	PPARgamma-RXRalpha(S427F) heterodimer in complex with SRC-1, rosiglitazone, and 9-cis-retanoic acid	A	284	F	GLU 696	3.635	1	1
1120	1of2	Crystal structure of HLA-B*2709 complexed with the vasoactive intestinal peptide type 1 receptor (VIPR) peptide (residues 400-408)	A	146	C	LEU 9	3.636	1	1
1121	5bwa	Crystal structure of ODC-PLP-AZ1 ternary complex	A	92	B	GLU 219	3.636	1	1
1122	1c7c	DEOXY RHB1.1 (RECOMBINANT HEMOGLOBIN)	A	40	D	HIS 146	3.637	1	1
1123	5vvr	Ternary complex of RNA Pol II, transcription scaffold and Rad26	C	169	L	ARG 70	3.637	1	1
1124	1a9b	DECAMER-LIKE CONFORMATION OF A NANO-PEPTIDE BOUND TO HLA-B3501 DUE TO NONSTANDARD POSITIONING OF THE C-TERMINUS	A	146	C	TYR 9	3.638	1	1
1125	1jgd	HLA-B*2709 bound to deca-peptide s10R	A	146	C	TYR 10	3.638	1	1
1126	1vad	MHC CLASS I H-2KB HEAVY CHAIN COMPLEXED WITH BETA-2 MICROGLOBULIN AND YEAST ALPHA-GLUCOSIDASE	A	146	P	MET 9	3.638	1	1
1127	3gfu	FaeE-FaeG chaperone-major pilin complex of F4 ac 5/95 fimbriae	A	108	B	TYR 251	3.638	2	1
1128	4kv1	Crystal Structure of Brd4 Bromodomain 1 in Complex with Acetylated Rel Peptide	B	91	D	LYS 206	3.638	2	1
1129	4fk1	Crystal Structure of Putative Thioredoxin Reductase TrxB from Bacillus anthracis	D	161	C	PHE 301	3.64	2	1
1130	4ueq	Structure of the V74C large subunit mutant of D. fructosovorans NiFe- hydrogenase	Q	189	C	GLY 264	3.64	1	1
1131	1fo0	MURINE ALLOREACTIVE SCFV TCR-PEPTIDE-MHC CLASS I MOLECULE COMPLEX	H	146	P	ILE 8	3.642	1	1
1132	1n4h	Characterization of ligands for the orphan nuclear receptor RORbeta	A	71	B	GLU 700	3.642	1	1
1133	4l8d	Crystal structure of the H2Db in complex with the NP-N5D peptide	C	146	F	MET 9	3.642	2	1
1134	4pge	MHC Class I in complex with modified Sendai virus nucleoprotein peptide FAPGNYPAW	A	146	C	TRP 9	3.642	1	1
1135	2p6b	Crystal Structure of Human Calcineurin in Complex with PVIVIT Peptide	A	100	E	GLU 16	3.643	1	1
1136	3bh7	Crystal structure of the RP2-Arl3 complex bound to GDP-AlF4	A	54	B	ILE 350	3.643	1	1
1137	5kcw	Crystal Structure of the ER-alpha Ligand-binding Domain (Y537S) in Complex with an N-trifluoroethyl OBHS-N derivative	A	362	C	ASP 696	3.643	1	1
1138	2rmb	Crystal structures of cyclophilin A complexed with cyclosporin A and N-methyl-4-[(E)-2-butenyl]-4,4-dimethylthreonine cyclosporin A	I	31	B	ALA 11	3.644	1	1
1139	3l3j	Crystal structure of HLA-B*4402 in complex with the F3A/R5A double mutant of a self-peptide derived from DPA*0201	A	146	C	PHE 9	3.644	1	1
1140	5vwd	HLA-B*57:03 presenting LTVQVARVW	A	146	C	TRP 9	3.644	1	1
1141	5meq	Human Leukocyte Antigen A02 presenting ILAKFLHTL	A	146	C	LEU 9	3.645	1	1
1142	5q1f	Ligand binding to FARNESOID-X-RECEPTOR	C	307	D	LYS 755	3.645	2	1
1143	3ae6	Crystal structure of porcine heart mitochondrial complex II bound with N-(3-Isopropoxy-phenyl)-phthalamicacid	D	37	B	GLU 247	3.646	1	1
1144	3k23	Glucocorticoid Receptor with Bound D-prolinamide 11	B	579	E	LYS 751	3.646	2	1
1145	4gpt	Crystal structure of KPT251 in complex with CRM1-Ran-RanBP1	B	92	A	LEU 216	3.646	1	1
1146	5t6x	HLA-B*57:01 presenting TSTTSVASSW	A	146	C	TRP 10	3.646	1	1
1147	6cht	HNF4alpha in complex with the corepressor EBP1 fragment	J	194	L	GLN 359	3.646	1	1
1148	1n59	Crystal structure of the Murine class I Major Histocompatibility Complex of H-2KB, B2-Microglobulin, and A 9-Residue immunodominant peptide epitope gp33 derived from LCMV	C	146	Q	MET 9	3.647	2	1
1149	2kbs	Solution structure of harmonin PDZ2 in complex with the carboxyl tail peptide of cadherin23	A	80	B	LEU 118	3.647	asym.	6
1150	2r5y	Structure of Scr/Exd complex bound to a consensus Hox-Exd site	A	75	B	ILE 260	3.647	1	1
1151	3qdj	The complex between TCR DMF5 and human Class I MHC HLA-A2 with the bound MART-1(27-35) nonameric peptide	A	146	C	VAL 9	3.647	1	1
1152	4mg5	Crystal structure of hERa-LBD (Y537S) in complex with chlordecone	B	362	D	GLU 696	3.648	1	1
1153	5nf0	Discovery, crystal structures and atomic force microscopy study of thioether ligated D,L-cyclic antimicrobial peptides against multidrug resistant Pseudomonas aeruginosa	G	119	B	GLY 114	3.648	1	1
1154	5vwj	HLA-B*58:01 presenting LTVQVARVW	A	146	C	TRP 9	3.648	1	1
1155	4haz	Crystal structure of CRM1 inhibitor Leptomycin B in complex with CRM1(R543S,K548E,K579Q)-Ran-RanBP1	B	92	A	LEU 216	3.649	1	1
1156	5mmv	Crystal structure of human Caspase-1 with 2-((2-naphthoyl)-L-valyl)-4-hydroxy-N-((3S)-2-hydroxy-5-oxotetrahydrofuran-3-yl)-2-azabicyclo[2.2.2]octane-3-carboxamide (Compound 1)	A	158	B	HIS 404	3.649	1	1
1157	2nnu	Crystal Structure of the Papillomavirus DNA Tethering Complex E2:Brd4	A	34	B	PHE 1362	3.65	1	1
1158	2nx5	Crystal structure of ELS4 TCR bound to HLA-B*3501 presenting EBV peptide EPLPQGQLTAY at 1.7A	K	146	H	TYR 11	3.65	3	1
1159	4q6s	CFTR Associated Ligand (CAL) PDZ bound to biotinylated peptide BT-L-iCAL36	C	4	A	VAL 370	3.65	1	1
1160	6nro	Human parainfluenza virus type 3 fusion protein N-terminal heptad repeat domain+VIQKI	C	148	D	ILE 484	3.65	1	1
1161	1yen	T-To-T(High) quaternary transitions in human hemoglobin: betaP36A oxy (2MM IHP, 20% PEG) (10 test sets)	C	40	B	HIS 146	3.651	1	1
1162	1zaw	Ribosomal Protein L10-L12(NTD) Complex, Space Group P212121, Form A	A	149	W	GLY 30	3.651	1	1
1163	2fka	Crystal structure of Mg(2+) and BeF(3)(-)-bound CheY in complex with CheZ(200-214) solved from a F432 crystal grown in CAPS (pH 10.5)	A	119	B	PHE 214	3.651	1	1
1164	3r1r	RIBONUCLEOTIDE REDUCTASE R1 PROTEIN WITH AMPPNP OCCUPYING THE ACTIVITY SITE FROM ESCHERICHIA COLI	C	584	F	LEU 375	3.651	3	1
1165	2rma	Crystal structures of cyclophilin A complexed with cyclosporin A and N-methyl-4-[(E)-2-butenyl]-4,4-dimethylthreonine cyclosporin A	I	31	B	ALA 11	3.652	1	1
1166	4no0	Crystal structure of non-phosphorylated form of RQA_V phosphopeptide bound to HLA-A2 in complex with LILRB1	A	146	C	VAL 12	3.652	1	1
1167	5vue	HLA-B*57:01 presenting LTVQVARVW	A	146	C	TRP 9	3.652	1	1
1168	1kpv	High resolution crystal structure of the MHC class I complex H-2Kb/SEV9	A	146	P	LEU 9	3.653	1	1
1169	2b23	Human estrogen receptor alpha ligand-binding domain and a glucocorticoid receptor-interacting protein 1 NR box II peptide	B	362	D	ASP 696	3.653	1	1
1170	4iwc	Crystal Structure of the Estrogen Receptor alpha Ligand-binding Domain in Complex with a Dynamic Thiophene-derivative	B	362	D	ASP 696	3.653	2	1
1171	2b1v	Human estrogen receptor alpha ligand-binding domain in complex with OBCP-1M and a glucocorticoid receptor interacting protein 1 NR box II peptide	A	362	C	ASP 696	3.654	1	1
1172	5cns	Crystal structure of the dATP inhibited E. coli class Ia ribonucleotide reductase complex bound to CDP and dATP at 2.97 Angstroms resolution	A	584	F	LEU 375	3.654	1	1
1173	1xh3	Conformational Restraints and Flexibility of 14-Meric Peptides in Complex with HLA-B*3501	A	146	C	TYR 14	3.655	1	1
1174	3hcv	Crystal structure of HLA-B*2709 complexed with the double citrullinated vasoactive intestinal peptide type 1 receptor (VIPR) peptide (residues 400-408)	A	146	C	LEU 9	3.655	1	1
1175	5c07	1E6 TCR in complex with HLA-A02 carrying YQFGPDFPIA	F	146	H	ALA 10	3.655	2	1
1176	4nt6	HLA-C*0801 Crystal Structure	A	146	C	LEU 9	3.656	1	1
1177	4rgw	Crystal Structure of a TAF1-TAF7 Complex in Human Transcription Factor IID	B	145	A	ASP 1109	3.656	1	1
1178	4wdi	Weak TCR binding to an unstable insulin epitope drives type 1 diabetes	A	146	C	GLY 9	3.656	1	1
1179	5fur	Structure of human TFIID-IIA bound to core promoter DNA	H	145	G	ASP 1109	3.656	1	1
1180	5wxd	Crystal Structure of HLA-A*2402 in complex with avian influenza A(H7N9) virus-derived peptide H7-25 (data set 1)	A	146	E	PHE 11	3.656	1	1
1181	1fm6	THE 2.1 ANGSTROM RESOLUTION CRYSTAL STRUCTURE OF THE HETERODIMER OF THE HUMAN RXRALPHA AND PPARGAMMA LIGAND BINDING DOMAINS RESPECTIVELY BOUND WITH 9-CIS RETINOIC ACID AND ROSIGLITAZONE AND CO-ACTIVATOR PEPTIDES.	X	301	Y	GLU 696	3.657	2	1
1182	1mhe	THE HUMAN NON-CLASSICAL MAJOR HISTOCOMPATIBILITY COMPLEX MOLECULE HLA-E	C	146	Q	LEU 9	3.657	1	1
1183	1s7t	Crystal structures of the murine class I major histocompatibility complex H-2Kb in complex with LCMV-derived gp33 index peptide and three of its escape variants	D	146	F	MET 9	3.657	2	1
1184	2fz3	The role of T cell receptor alpha genes in directing human MHC restriction	A	146	C	TYR 11	3.657	1	1
1185	3f3p	Crystal structure of the nucleoporin pair Nup85-Seh1, space group P21212	L	60	J	GLN 349	3.657	3	1
1186	3vh8	KIR3DL1 in complex with HLA-B*5701	D	146	F	PHE 9	3.657	2	1
1187	2xav	Ribonucleotide reductase Y731NO2Y and Y730F modified R1 subunit of E. coli	A	584	D	LEU 375	3.659	1	1
1188	5ib3	Crystal structure of HLA-B*27:05 complexed with the self-peptide pVIPR and Copper	A	146	C	LEU 9	3.659	1	1
1189	5wkf	D30 TCR in complex with HLA-A*11:01-GTS1	F	146	H	ARG 10	3.659	2	1
1190	5yxd	A ligand F binding to FXR	A	303	B	LYS 755	3.659	1	1
1191	1n3n	Crystal structure of a mycobacterial hsp60 epitope with the murine class I MHC molecule H-2Db	A	146	I	ALA 10	3.66	1	1
1192	3lkp	Crystal Structure of HLA B*3501 in complex with influenza NP418 epitope from 1972 strain	A	146	C	MET 9	3.66	1	1
1193	3x13	Crystal structure of HLA-B*0801.N80I	A	146	C	LEU 9	3.66	1	1
1194	4prb	Crystal structure of a HLA-B*35:08-HPVG-A4	A	146	C	TYR 11	3.66	1	1
1195	4rrp	Crystal Structure of the Fab complexed with antigen Asf1p, Northeast Structural Genomics Consortium (NESG) Target PdR16	H	214	B	CYS 214	3.66	3	1
1196	1a9e	DECAMER-LIKE CONFORMATION OF A NANO-PEPTIDE BOUND TO HLA-B3501 DUE TO NONSTANDARD POSITIONING OF THE C-TERMINUS	A	146	C	TYR 9	3.661	1	1
1197	1ef1	CRYSTAL STRUCTURE OF THE MOESIN FERM DOMAIN/TAIL DOMAIN COMPLEX	B	212	D	SER 576	3.661	1	1
1198	1ltb	2.6 ANGSTROMS CRYSTAL STRUCTURE OF PARTIALLY-ACTIVATED E. COLI HEAT-LABILE ENTEROTOXIN (LT)	C	217	E	ASN 103	3.661	1	1
1199	5e1c	Crystal Structure of the ER-alpha Ligand-binding Domain in Complex with the Cyclofenil Derivative dimethyl {(1S)-3-[bis(4-hydroxyphenyl)methylidene]cyclohexyl}propanedioate	B	362	D	ASP 696	3.661	1	1
1200	1qrn	CRYSTAL STRUCTURE OF HUMAN A6 TCR COMPLEXED WITH HLA-A2 BOUND TO ALTERED HTLV-1 TAX PEPTIDE P6A	A	146	C	VAL 9	3.663	1	1
1201	2vjf	Crystal Structure of the MDM2-MDMX RING Domain Heterodimer	A	446	B	ALA 490	3.663	1	1
1202	5nph	Structure of the Hepatitis C virus strain J4 glycoprotein E2 antigenic region 532-540 bound to the Fab fragment of the non-neutralizing antibody DAO5	H	52	A	ASN 540	3.663	1	1
1203	4aif	AIP TPR domain in complex with human Hsp90 peptide	A	266	D	ASP 7	3.664	1	1
1204	4huv	Crystal Structure of H2Db-NPM6W	D	146	F	MET 9	3.664	1	1
1205	1b0g	CLASS I HISTOCOMPATIBILITY ANTIGEN (HLA-A2.1)/BETA 2-MICROGLOBULIN/PEPTIDE P1049 COMPLEX	A	146	C	LEU 9	3.665	1	1
1206	5hgd	HLA*A2402 complexed with HIV nef138 Y2F mutant 10mer epitope	D	146	F	PHE 10	3.665	2	1
1207	5vcl	Structure of the Qdm peptide bound to Qa-1a	A	146	P	LEU 9	3.665	1	1
1208	2xaz	Ribonucleotide reductase Y730NO2Y and C439S modified R1 subunit of E. coli	B	584	E	LEU 375	3.666	1	1
1209	3qeq	The complex between TCR DMF4 and human Class I MHC HLA-A2 with the bound MART-1(27-35) nonameric peptide	A	146	C	VAL 9	3.666	1	1
1210	5nmk	HLA A02 presenting SLFNTIAVL	A	146	C	LEU 9	3.666	1	1
1211	2w07	Structural determinants of polymerization reactivity of the P pilus adaptor subunit PapF	A	112	B	ASN 148	3.667	1	1
1212	3v5k	HLA2.1 KVAELVWFL	A	146	C	LEU 9	3.667	1	1
1213	4hb3	Crystal structure of CRM1(T539S)-Ran-RanBP1 with weakly bound unmodeled Leptomycin B	B	92	A	LEU 216	3.667	1	1
1214	4ixr	RT fs X-ray diffraction of Photosystem II, first illuminated state	V	56	J	LEU 40	3.667	1	1
1215	5ytb	RanY197A in complex with RanBP1-CRM1	B	92	A	LEU 216	3.667	1	1
1216	1qtn	CRYSTAL STRUCTURE OF THE COMPLEX OF CASPASE-8 WITH THE TETRAPEPTIDE INHIBITOR ACE-IETD-ALDEHYDE	A	231	B	ASP 479	3.668	1	1
1217	4fn5	ELONGATION FACTOR G 1 (PSEUDOMONAS AERUGINOSA) IN COMPLEX WITH Argyrin B	A	448	B	GLY 5	3.668	1	1
1218	4fqj	Influenza B/Florida/4/2006 hemagglutinin Fab CR8071 complex	H	214	L	CYS 211	3.668	1	1
1219	4g8i	Crystal Structure of HLA B2705-KK10-L6M	A	146	C	LYS 10	3.668	1	1
1220	6ewa	Crystal structure of HLA-A2 in complex with LILRB1	A	146	C	VAL 9	3.668	1	1
1221	1bz9	CRYSTAL STRUCTURE OF MURINE CLASS I MHC H2-DB COMPLEXED WITH A SYNTHETIC PEPTIDE P1027	A	146	C	MET 9	3.669	1	1
1222	3mrm	Crystal Structure of MHC class I HLA-A2 molecule complexed with HCV NS3-1406-1415 decapeptide	A	146	P	VAL 10	3.669	1	1
1223	5h7l	Complex of Elongation factor 2-50S ribosomal protein L12	A	225	E	GLY 108	3.669	1	1
1224	2bvo	Structures of Three HIV-1 HLA-B5703-Peptide Complexes and Identification of Related HLAs Potentially Associated with Long-Term Non-Progression	A	146	C	PHE 11	3.67	1	1
1225	6fos	Cyanidioschyzon merolae photosystem I	B	694	C	TYR 81	3.67	1	1
1226	4xcg	Crystal structure of a hexadecameric TF55 complex from S. solfataricus, crystal form I	B	80	A	PRO 532	3.671	1	1
1227	5dk9	Crystal Structure of the ER-alpha Ligand-binding Domain in complex with a phenylamino-substituted ethyl triaryl-ethylene derivative 4,4'-{2-[3-(phenylamino)phenyl]but-1-ene-1,1-diyl}diphenol	A	362	C	ASP 696	3.672	1	1
1228	6hkb	Ternary complex of Estrogen Receptor alpha peptide and 14-3-3 sigma C42 mutant bound to disulfide fragment PPI stabilizer 3	A	122	B	VAL 595	3.672	1	1
1229	2x4p	Crystal structure of MHC CLass I HLA-A2.1 bound to a photocleavable peptide	D	146	F	VAL 9	3.673	2	1
1230	1yn7	Crystal structure of a mouse MHC class I protein, H2-Db, in complex with a mutated peptide (R7A) of the influenza A acid polymerase	A	146	C	VAL 10	3.674	1	1
1231	2kje	NMR structure of CBP TAZ2 and adenoviral E1A complex	A	1821	B	GLU 91	3.674	asym.	7
1232	3ck4	A heterospecific leucine zipper tetramer	G	2	E	GLY 32	3.674	2	1
1233	3oxs	Crystal Structure of HLA A*02:07 Bound to HBV Core 18-27	A	146	C	VAL 10	3.674	1	1
1234	4haw	Crystal structure of CRM1 inhibitor Leptomycin B in complex with CRM1(K548A)-Ran-RanBP1	B	92	A	LEU 216	3.674	1	1
1235	4r1e	Crystal Structure of MTIP from Plasmodium falciparum in complex with a peptide-fragment chimera	B	814	A	GLN 204	3.674	1	1
1236	5swz	Crystal Structure of NP1-B17 TCR-H2Db-NP complex	F	146	H	MET 9	3.674	1	1
1237	3fqu	Phosphorylation of self-peptides alters Human Leukocyte Antigen Class I-restricted antigen presentation and generates tumor specific epitopes	A	146	C	ALA 9	3.675	1	1
1238	3oxr	Crystal Structure of HLA A*02:06 Bound to HBV Core 18-27	A	146	C	VAL 10	3.675	1	1
1239	3rew	Crystal structure of an lmp2a-derived peptide bound to human class i mhc hla-a2	A	146	C	VAL 9	3.675	1	1
1240	5umm	CRYSTAL STRUCTURE OF HUMAN MDM2 IN COMPLEX WITH 12-MER PEPTIDE INHIBITOR M3	C	51	D	MET 11	3.675	2	1
1241	1sqz	Design of specific inhibitors of Phopholipase A2: Crystal structure of the complex formed between Group II Phopholipase A2 and a designed peptide Dehydro-Ile-Ala-Arg-Ser at 1.2A resolution	A	69	B	SER 5	3.676	1	1
1242	3wt5	A mixed population of antagonist and agonist binding conformers in a single crystal explains partial agonism against vitamin D receptor: Active vitamin D analogues with 22R-alkyl group	A	242	C	LYS 635	3.676	1	1
1243	1wm0	PPARgamma in complex with a 2-BABA compound	X	301	Y	GLN 612	3.677	1	1
1244	3e3q	Structure of the 3alpham13 high-affinity mutant of the 2C TCR in complex with Ld/QL9	U	146	X	LEU 9	3.68	7	1
1245	6gvw	Crystal structure of the BRCA1-A complex	D	130	C	LEU 383	3.68	1	1
1246	1bqh	MURINE CD8AA ECTODOMAIN FRAGMENT IN COMPLEX WITH H-2KB/VSV8	A	146	C	LEU 8	3.681	1	1
1247	1gg6	CRYSTAL STRUCTURE OF GAMMA CHYMOTRYPSIN WITH N-ACETYL-PHENYLALANINE TRIFLUOROMETHYL KETONE BOUND AT THE ACTIVE SITE	B	107	C	ASN 245	3.681	1	1
1248	1hle	CRYSTAL STRUCTURE OF CLEAVED EQUINE LEUCOCYTE ELASTASE INHIBITOR DETERMINED AT 1.95 ANGSTROMS RESOLUTION	A	216	B	PRO 391	3.681	1	1
1249	1u3s	Crystal Structure of Estrogen Receptor beta complexed with WAY-797	B	314	D	THR 613	3.681	1	1
1250	5q1h	Ligand binding to FARNESOID-X-RECEPTOR	G	307	H	LYS 755	3.681	4	1
1251	2bnq	Structural and kinetic basis for heightened immunogenicity of T cell vaccines	A	146	C	VAL 9	3.683	1	1
1252	3kle	Crystal structure of AZT-resistant HIV-1 Reverse Transcriptase crosslinked to a DSDNA with a bound excision product, AZTPPPPA	J	102	A	LEU 560	3.683	1	1
1253	3vra	Mitochondrial rhodoquinol-fumarate reductase from the parasitic nematode Ascaris suum with the specific inhibitor Atpenin A5	C	121	D	LEU 156	3.683	1	1
1254	4eup	The complex between TCR JKF6 and human Class I MHC HLA-A2 presenting the MART-1(27-35)(A27L) peptide	D	146	F	VAL 9	3.683	1	1
1255	4fby	fs X-ray diffraction of Photosystem II	A	238	T	LYS 32	3.683	1	1
1256	4pr5	Crystal structure of a HLA-B*35:01-HPVG-D5	A	146	C	TYR 11	3.683	1	1
1257	5tlt	Crystal Structure of the ER-alpha Ligand-binding Domain (Y537S) in Complex with octane-1,8-diyl bis(2,3-bis(4-hydroxyphenyl)pentanoate)	A	362	C	ASP 696	3.683	1	1
1258	6d29	HLA-B*57:01 presenting TSMSFVPRPW	A	146	C	TRP 10	3.683	1	1
1259	3mgt	Crystal structure of a H5-specific CTL epitope variant derived from H5N1 influenza virus in complex with HLA-A*0201	G	146	I	ILE 10	3.685	3	1
1260	4pxm	The Estrogen Receptor Alpha Ligand Binding Domain D538G Mutant in Complex with Estradiol and a glucocorticoid receptor-interacting protein 1 NR box II peptide	A	362	C	LEU 694	3.685	1	1
1261	5xpm	Crystal structure of VDR-LBD complexed with 22S-Butyl-25RS-(hydroxyphenyl)-25-methoxy-2-methylidene-19,26,27-trinor-1-hydroxyvitamin D3	A	242	C	LYS 635	3.685	1	1
1262	2xap	Ribonucleotide reductase Y731NO2Y modified R1 subunit of E. coli to 2. 1 A resolution	C	584	F	LEU 375	3.687	2	1
1263	5x8q	Crystal Structure of the mutant Human ROR gamma Ligand Binding Domain With rockogenin.	E	336	F	GLY 2359	3.687	3	1
1264	4z1m	Bovine F1-ATPase inhibited by three copies of the inhibitor protein IF1 crystallised in the presence of thiophosphate.	H	46	D	HIS 477	3.688	1	1
1265	5duh	Crystal Structure of the ER-alpha Ligand-binding Domain in Complex with a Sulfoxide-bridged Oxabicyclic Heptene Sulfonate (SOBHS)-3 analog phenyl (1S,2S,4S,7S)-5,6-bis(4-hydroxy-3-methylphenyl)-7-thiabicyclo[2.2.1]hept-5-ene-2-sulfonate 7-oxide	B	362	D	ASP 696	3.688	1	1
1266	5w67	HLA-C*06:02 presenting VRSRR(ABA)LRL	A	146	C	LEU 9	3.688	1	1
1267	3pab	Crystal Structure of H2-Kb in complex with a mutant of the chicken ovalbumin epitope OVA-E1	D	146	C	LEU 8	3.689	2	1
1268	3uus	Crystal structure of the dATP inhibited E. coli class Ia ribonucleotide reductase complex	C	584	G	LEU 375	3.689	1	1
1269	2fwo	MHC Class I H-2Kd heavy chain in complex with beta-2microglobulin and peptide derived from influenza nucleoprotein	A	146	P	VAL 9	3.69	1	1
1270	2x0x	Ribonucleotide reductase R1 subunit of E. coli to 2.3 A resolution	A	584	D	LEU 375	3.69	2	1
1271	4fae	Substrate p2/NC in Complex with a Human Immunodeficiency Virus Type 1 Protease Variant	A	45	D	GLY 7	3.69	1	1
1272	5vwh	HLA-B*58:01 presenting LSSPVTKSW	A	146	C	TRP 9	3.69	1	1
1273	3mca	Structure of the Dom34-Hbs1 Complex and implications for its role in No-Go decay	A	531	B	GLU 379	3.691	1	1
1274	4hs3	Crystal structure of H-2Kb with a disulfide stabilized F pocket in complex with the LCMV derived peptide GP34	A	146	C	MET 8	3.691	1	1
1275	1im9	Crystal structure of the human natural killer cell inhibitory receptor KIR2DL1 bound to its MHC ligand HLA-Cw4	E	80	G	LEU 9	3.693	1	1
1276	4ml0	Crystal structure of E.coli DinJ-YafQ complex	N	30	M	ILE 86	3.693	2	1
1277	5tm1	Crystal Structure of the ER-alpha Ligand-binding Domain (Y537S) in Complex with 2,5-bis(2-fluoro-4-hydroxyphenyl)thiophene 1-oxide	B	362	D	ASP 696	3.693	1	1
1278	1nq7	Characterization of ligands for the orphan nuclear receptor RORbeta	A	278	B	GLU 696	3.694	1	1
1279	4f7m	Crystal Structure of HLA-A*2402 Complexed with a Newly Identified Peptide from 2009 H1N1 PA (649-658)	D	146	F	PHE 10	3.694	2	1
1280	5def	Crystal structure of B*27:04 complex bound to the pVIPR peptide	A	146	C	LEU 9	3.694	1	1
1281	4ixq	RT fs X-ray diffraction of Photosystem II, dark state	a	238	t	LYS 32	3.695	1	1
1282	5tmq	Crystal Structure of the ER-alpha Ligand-binding Domain (Y537S) in Complex with the Arene Core OBHS derivative, 4-bromophenyl 4,4''-dihydroxy-[1,1':2',1''-terphenyl]-4'-sulfonate	A	362	C	ASP 696	3.695	1	1
1283	3how	Complete RNA polymerase II elongation complex III with a T-U mismatch and a frayed RNA 3'-uridine	E	171	B	PHE 1224	3.696	1	1
1284	3u9q	Ligand binding domain of PPARgamma complexed with Decanoic Acid and PGC-1a peptide	A	301	B	ALA 150	3.696	1	1
1285	6gl1	HLA-E*01:03 in complex with the HIV epitope, RL9HIV	G	146	T	LEU 9	3.696	4	1
1286	3jts	GY9-Mamu-A*02-hb2m	D	146	F	TYR 9	3.697	2	1
1287	3q49	Crystal structure of the TPR domain of CHIP complexed with Hsp70-C peptide	B	31	C	ASP 641	3.697	1	1
1288	4pra	Crystal structure of a HLA-B*35:01-HPVG-Q5	A	146	C	TYR 11	3.697	1	1
1289	1kj3	Mhc Class I H-2Kb molecule complexed with pKB1 peptide	I	146	Q	LEU 8	3.698	2	1
1290	3h9s	The complex between TCR A6 and human Class I MHC HLA-A2 with the bound Tel1p peptide	A	146	C	VAL 9	3.698	1	1
1291	5lmo	Structure of bacterial 30S-IF1-IF3-mRNA translation pre-initiation complex (state-1B)	H	64	E	GLY 154	3.698	1	1
1292	3bh9	Crystal Structure of RTY Phosphopeptide Bound to Human Class I MHC HLA-A2	A	146	C	VAL 10	3.699	1	1
1293	1fzo	MHC CLASS I NATURAL MUTANT H-2KBM8 HEAVY CHAIN COMPLEXED WITH BETA-2 MICROGLOBULIN AND SENDAI VIRUS NUCLEOPROTEIN	A	146	P	LEU 9	3.7	1	1
1294	3p1q	Crystal structure of human 14-3-3 sigma C38N/N166H in complex with TASK-3 Peptide and stabilizer fusicoccin A	A	122	P	VAL 374	3.7	1	1
1295	5b66	Crystal structure analysis of Photosystem II complex	v	134	d	LEU 352	3.7	1	1
1296	5cnu	Crystal structure of the dATP inhibited E. coli class Ia ribonucleotide reductase complex bound to ADP and dGTP at 3.40 Angstroms resolution	A	341	F	LEU 375	3.7	1	1
1297	2zlc	2-Substituted-16-ene-22-thia-1alpha,25-dihydroxy-26,27-dimethyl-19-norvitamin D3 analogs: Synthesis, biological evaluation and crystal structure	A	242	C	LYS 635	3.701	1	1
1298	5dv6	Human PPARgamma ligand binding dmain complexed with SB1404 in a covalent bonded form	A	301	B	GLU 696	3.701	1	1
1299	1tmc	THE THREE-DIMENSIONAL STRUCTURE OF A CLASS I MAJOR HISTOCOMPATIBILITY COMPLEX MOLECULE MISSING THE ALPHA3 DOMAIN OF THE HEAVY CHAIN	A	146	C	LYS 10	3.702	1	1
1300	2o98	Structure of the 14-3-3 / H+-ATPase plant complex	A	56	P	ILE 956	3.702	1	1
1301	2xvc	Molecular and structural basis of ESCRT-III recruitment to membranes during archaeal cell division	A	239	B	LEU 265	3.702	1	1
1302	3e2h	Structure of the m67 high-affinity mutant of the 2C TCR in complex with Ld/QL9	A	146	Q	LEU 9	3.702	1	1
1303	3wlb	HLA-A24 in complex with HIV-1 Nef126-10(8T10F)	A	146	C	PHE 10	3.702	1	1
1304	4m75	Crystal structure of Lsm1-7 complex	J	9	I	ARG 88	3.702	2	1
1305	4prp	Crystal structure of TK3 TCR-HLA-B*35:01-HPVG-Q5 complex	A	146	C	TYR 11	3.703	1	1
1306	5low	Structure of the Ca2+-bound Rabphilin 3A C2B domain SNAP25 complex (P21 space group)	C	663	F	GLY 82	3.703	1	1
1307	5vvp	HLA-B*57:03 presenting LSSPVTKSW	A	146	C	TRP 9	3.703	1	1
1308	3gjx	Crystal Structure of the Nuclear Export Complex CRM1-Snurportin1-RanGTP	A	722	B	ASN 360	3.704	1	1
1309	5c0d	HLA-A02 carrying AQWGPDPAAA	A	146	C	ALA 10	3.704	1	1
1310	2dfs	3-D structure of Myosin-V inhibited state	M	785	N	LYS 148	3.706	1	1
1311	4ytn	Crystal structure of Mitochondrial rhodoquinol-fumarate reductase from Ascaris suum with N-[3-(pentafluorophenoxy)phenyl]-2-(trifluoromethyl)benzamide	C	121	D	LEU 156	3.706	1	1
1312	5f9j	Structure of HLA-A2:01 with peptide Y9L	A	146	C	LEU 9	3.706	1	1
1313	2zol	Crystal structure of H-2Db in complex with the W513S variant of JHMV epitope S510	A	146	E	LEU 9	3.707	1	1
1314	4p6z	Crystal structure of the human BST2 cytoplasmic domain and the HIV-1 Vpu cytoplasmic domain bound to the clathrin adaptor protein complex 1 (AP1) core	M	396	T	GLU 14	3.707	1	1
1315	5npz	Porcine (Sus scrofa) Major Histocompatibility Complex, class I, presenting EFEDLTFLA	A	147	C	ALA 9	3.707	1	1
1316	6gg8	Mineralocorticoid receptor in complex with (s)-13	A	785	B	GLU 1441	3.707	1	1
1317	1r1r	RIBONUCLEOTIDE REDUCTASE R1 PROTEIN MUTANT Y730F WITH A REDUCED ACTIVE SITE FROM ESCHERICHIA COLI	B	584	E	LEU 375	3.708	2	1
1318	3l0e	X-ray crystal structure of a Potent Liver X Receptor Modulator	A	287	B	LYS 751	3.708	1	1
1319	4aa2	Crystal structure of ANCE in complex with bradykinin potentiating peptide b	A	495	P	PRO 11	3.708	1	1
1320	4znv	Crystal Structure of the ER-alpha Ligand-binding Domain (Y537S) in complex with a 2-Methoxy-substituted OBHS derivative	B	362	C	ASP 696	3.708	1	1
1321	5eo0	Crystal Structure of HLA-B0702-RFL9	A	146	C	LEU 9	3.708	1	1
1322	5vud	HLA-B*57:01 presenting LSSPVTKSW	A	146	C	TRP 9	3.708	1	1
1323	5xdq	Bovine heart cytochrome c oxidase in the fully oxidized state with pH 7.3 at 1.77 angstrom resolution	F	37	A	LYS 514	3.708	1	1
1324	3iqv	Crystal Structure of human 14-3-3 sigma in Complex with Raf1 peptide (6mer) and stabilisator Fusicoccin	A	122	P	THR 260	3.709	1	1
1325	5wuq	Crystal structure of SigW in complex with its anti-sigma RsiW, a zinc binding form	D	46	B	LEU 187	3.71	2	1
1326	1oga	A structural basis for immunodominant human T-cell receptor recognition.	A	146	C	LEU 9	3.711	1	1
1327	3rwe	rhesus macaque MHC class I molecule Mamu-B*17-FW9	A	146	C	TRP 9	3.711	1	1
1328	2jj4	The complex of PII and acetylglutamate kinase from Synechococcus elongatus PCC7942	D	12	C	SER 291	3.712	1	1
1329	2ymb	Structures of MITD1	C	76	F	ASN 196	3.712	2	1
1330	4hay	Crystal structure of CRM1 inhibitor Leptomycin B in complex with CRM1(K548E,K579Q)-Ran-RanBP1	B	92	A	LEU 216	3.712	1	1
1331	4ku0	Enterobacteria phage T4 gp5.4 PAAR repeat protein in complex with T4 gp5 beta-helix fragment	D	66	A	GLY 575	3.712	1	1
1332	5nbt	Apo structure of p60N/p80C katanin	A	550	B	LEU 78	3.712	1	1
1333	2ypk	Structural features underlying T-cell receptor sensitivity to concealed MHC class I micropolymorphisms	A	146	C	PHE 11	3.713	1	1
1334	3myj	Human Class I MHC HLA-A2 in complex with the WT-1 (126-134) (R1Y) peptide variant.	D	146	F	LEU 9	3.713	2	1
1335	4jdd	14-3-3 protein interaction with Estrogen Receptor Alpha provides a novel drug target interface	A	49	B	VAL 595	3.713	1	1
1336	5xpp	Crystal structure of VDR-LBD complexed with 25RS-(Hydroxyphenyl)-2-methylidene-19,26,27-trinor-1,25-dihydroxyvitamin D3	A	242	C	LYS 635	3.714	1	1
1337	5zzn	Crystal structure of photosystem II from an SQDG-deficient mutant of Thermosynechococcus elongatus	V	134	D	LEU 352	3.714	1	1
1338	5jo4	Antibody Fab Fragment Complex	D	190	C	ASP 221	3.715	1	1
1339	5jwd	Crystal structure of H-2Db in complex with the LCMV-derived GP392-401 peptide	A	146	C	LEU 9	3.715	1	1
1340	6jo6	Structure of the green algal photosystem I supercomplex with light-harvesting complex I	B	697	C	TYR 81	3.715	1	1
1341	3v9y	Crystal structure of the PPARgamma-LBD complexed with a cercosporamide derivative modulator	A	301	B	GLU 696	3.716	1	1
1342	1qr1	POOR BINDING OF A HER-2/NEU EPITOPE (GP2) TO HLA-A2.1 IS DUE TO A LACK OF INTERACTIONS IN THE CENTER OF THE PEPTIDE	D	146	F	LEU 9	3.717	2	1
1343	6fo6	CryoEM structure of bovine cytochrome bc1 in complex with the anti-malarial inhibitor SCR0911	D	184	H	LEU 77	3.717	1	1
1344	6ghj	PepTSt in complex with tripeptide Phe-Ala-Gln	A	126	B	GLN 3	3.717	1	1
1345	6hhp	Ternary complex of Estrogen Receptor alpha peptide and 14-3-3 sigma C42 mutant bound to disulfide fragment PPI stabilizer 1	A	122	B	VAL 595	3.717	1	1
1346	1gaf	48G7 HYBRIDOMA LINE FAB COMPLEXED WITH HAPTEN 5-(PARA-NITROPHENYL PHOSPHONATE)-PENTANOIC ACID	H	215	L	CYS 214	3.718	1	1
1347	2fmf	Crystal structure of CheY in complex with CheZ 200-214 solved from a F432 crystal grown in Hepes (pH 7.5)	A	122	B	PHE 214	3.718	1	1
1348	2zt9	Crystal Structure of the Cytochrome b6f Complex from Nostoc sp. PCC 7120	C	281	E	LEU 31	3.718	1	1
1349	3vfr	crystal structure of HLA B*3508LPEP-P4Ala, peptide mutant P4-ala	A	146	C	TYR 13	3.719	1	1
1350	4g43	Structure of the chicken MHC class I molecule BF2*0401 complexed to P5E	A	143	C	GLU 8	3.719	1	1
1351	5hgb	HLA*A2402 complexed with HIV nef138 8mer epitope	A	146	C	TRP 8	3.719	1	1
1352	5uz5	S. cerevisiae U1 snRNP	A	78	L	SER 119	3.719	1	1
1353	4zxa	Crystal Structure of hydroquinone 1,2-dioxygenase PnpCD in complex with Cd2+ and 4-hydroxybenzonitrile	D	164	Z	PHE 339	3.72	2	1
1354	6cs6	CryoEM structure of human enterovirus D68 A-particle (pH 5.5 and room temperature)	A	92	B	GLN 247	3.72	2	1
1355	2xo4	RIBONUCLEOTIDE REDUCTASE Y730NH2Y MODIFIED R1 SUBUNIT OF E. COLI	A	584	D	LEU 375	3.721	2	1
1356	6hkf	Ternary complex of Estrogen Receptor alpha peptide and 14-3-3 sigma C42 mutant bound to disulfide fragment PPI stabilizer 4	A	122	B	VAL 595	3.721	1	1
1357	1n7t	ERBIN PDZ domain bound to a phage-derived peptide	A	87	B	VAL 307	3.722	asym.	7
1358	1p84	HDBT inhibited Yeast Cytochrome bc1 Complex	D	249	F	LYS 147	3.722	1	1
1359	1xb7	X-ray structure of ERRalpha LBD in complex with a PGC-1alpha peptide at 2.5A resolution	A	340	P	THR 216	3.722	1	1
1360	2kc8	Structure of E. coli toxin RelE (R81A/R83A) mutant in complex with antitoxin RelBc (K47-L79) peptide	A	27	B	LEU 79	3.722	asym.	6
1361	4qli	A novel phospho-switch in the linker region of the snail zinc finger protein which regulates 14-3-3 association, DNA binding and epithelial-mesenchymal differentiation	A	49	B	CYS 180	3.722	1	1
1362	5nqv	Structure of the Arabidopsis Thaliana TOPLESS N-terminal domain	D	78	H	GLY 12	3.722	2	1
1363	5tmu	Crystal Structure of the ER-alpha Ligand-binding Domain (Y537S) in Complex with 4,4'-(cycloheptylidenemethylene)diphenol	B	362	D	ASP 696	3.722	1	1
1364	3bew	10mer Crystal Structure of chicken MHC class I haplotype B21	A	143	C	VAL 10	3.723	1	1
1365	3bky	Crystal Structure of Chimeric Antibody C2H7 Fab in complex with a CD20 Peptide	H	223	L	CYS 213	3.723	1	1
1366	3kpo	Crystal Structure of HLA B*4403 in complex with EEYLKAWTF, a mimotope	A	146	C	PHE 9	3.723	1	1
1367	1ir3	PHOSPHORYLATED INSULIN RECEPTOR TYROSINE KINASE IN COMPLEX WITH PEPTIDE SUBSTRATE AND ATP ANALOG	A	1165	B	MET 13	3.724	1	1
1368	2bck	Crystal Structure of HLA-A*2402 Complexed with a telomerase peptide	D	146	F	LEU 9	3.724	2	1
1369	3c0t	Structure of the Schizosaccharomyces pombe Mediator subcomplex Med8C/18	B	196	A	LEU 207	3.724	1	1
1370	5tlm	Crystal Structure of the ER-alpha Ligand-binding Domain (Y537S) in Complex with 4,4',4''-(thiophene-2,3,5-triyl)triphenol	A	362	C	ASP 696	3.724	1	1
1371	6dcf	Crystal structure of a Mycobacterium smegmatis transcription initiation complex with Rifampicin-resistant RNA polymerase and bound to kanglemycin A	D	86	C	ARG 1139	3.724	1	1
1372	2flk	Crystal structure of CheY in complex with CheZ(200-214) solved from a F432 crystal grown in CAPS (pH 10.5)	A	119	B	PHE 214	3.725	1	1
1373	3vt5	Crystal structures of rat VDR-LBD with R270L mutation	A	242	C	LYS 635	3.725	1	1
1374	4rmd	Crystal structure of human Retinoid X receptor alpha ligand binding domain complex with 9cUAB110 and coactivator peptide GRIP-1	A	284	B	ASP 481	3.725	1	1
1375	4rmc	Crystal Structure of human retinoid X receptor alpha-ligand binding domain complex with 9cUAB76 and the coactivator peptide GRIP-1	A	284	B	ASP 481	3.726	1	1
1376	6r1r	RIBONUCLEOTIDE REDUCTASE E441D MUTANT R1 PROTEIN FROM ESCHERICHIA COLI	A	584	D	LEU 375	3.726	1	1
1377	6mtm	Crystal Structure of EM2 TCR in complex with HLA-B*37:01-NP338	A	146	C	PHE 9	3.727	1	1
1378	1kjv	TAP-B-associated rat MHC class I molecule	A	146	P	LEU 9	3.728	1	1
1379	3nfn	Recognition of peptide-MHC by a V-delta/V-beta TCR	A	146	C	PHE 10	3.728	1	1
1380	4u6y	Crystal Structure of HLA-A*0201 in complex with FLNDK, a 15 mer self-peptide	A	146	P	MET 15	3.728	1	1
1381	5hgh	HLA*A2402 complexed with HIV nef138 10mer epitope	A	146	C	PHE 10	3.728	1	1
1382	1qqd	CRYSTAL STRUCTURE OF HLA-CW4, A LIGAND FOR THE KIR2D NATURAL KILLER CELL INHIBITORY RECEPTOR	A	146	C	LEU 9	3.729	1	1
1383	1w6p	X-RAY CRYSTAL STRUCTURE OF C2S HUMAN GALECTIN-1 COMPLEXED WITH N- Acetyl-LACTOSAMINE	B	2129	A	ASP 1134	3.729	1	1
1384	2voy	CryoEM model of CopA, the copper transporting ATPase from Archaeoglobus fulgidus	F	217	E	ALA 115	3.729	1	1
1385	5l7g	MCR IN COMPLEX WITH ligand	A	785	B	GLU 1441	3.729	1	1
1386	3iiq	Crystallographic analysis of bacterial signal peptidase in ternary complex with Arylomycin A2 and a beta-sultam inhibitor	A	145	C	TYR 6	3.73	2	1
1387	1jyi	CONCANAVALIN A/12-MER PEPTIDE COMPLEX	D	46	S	SER 12	3.731	2	1
1388	1y8w	T-To-T(High) quaternary transitions in human hemoglobin: alphaR92A oxy (2mM IHP, 20% PEG) (10 test sets)	A	40	D	HIS 146	3.731	1	1
1389	5ow6	CryoEM structure of recombinant CMV particles with Tetanus-epitope	B	165	A	VAL 218	3.731	2	1
1390	6d2b	HLA-B*57:01 presenting LSDSTARDVTW	A	146	C	TRP 11	3.731	1	1
1391	3kpp	Crystal Structure of HLA B*4405 in complex with EEYLQAFTY a self peptide from the ABCD3 protein	A	146	C	TYR 9	3.732	1	1
1392	3p1p	Crystal structure of human 14-3-3 sigma C38N/N166H in complex with TASK-3 peptide	A	122	P	VAL 374	3.732	1	1
1393	4i98	Crystal structure of the complex between ScpA(residues 1-160)-ScpB(residues 1-183)	A	152	B	GLU 168	3.732	1	1
1394	5gse	Crystal structure of unusual nucleosome	P	77	G	PRO 117	3.732	1	1
1395	1yn6	Crystal structure of a mouse MHC class I protein, H2-Db, in complex with a peptide from the influenza A acid polymerase	A	146	C	VAL 10	3.734	1	1
1396	2axf	The Immunogenicity of a Viral Cytotoxic T Cell Epitope is controlled by its MHC-bound Conformation	A	146	C	TYR 10	3.734	1	1
1397	5e9d	RD-1 Mart-1 High bound to Mart-1 decameric peptide (ELA) in complex with HLA-A2	F	146	H	VAL 10	3.734	2	1
1398	4l8b	Crystal structure of the H2Db in complex with the NP-N5H peptide	A	146	C	MET 9	3.735	1	1
1399	1k4w	X-ray structure of the orphan nuclear receptor ROR beta ligand-binding domain in the active conformation	A	278	B	GLU 696	3.736	1	1
1400	2wsc	Improved Model of Plant Photosystem I	A	713	F	PHE 154	3.736	1	1
1401	3gtl	Backtracked RNA polymerase II complex with 13mer with G<>U mismatch	C	15	K	LEU 114	3.736	1	1
1402	3ipq	X-ray structure of GW3965 synthetic agonist bound to the LXR-alpha	A	273	B	GLU 695	3.736	1	1
1403	4ysx	Crystal structure of Mitochondrial rhodoquinol-fumarate reductase from Ascaris suum with the specific inhibitor NN23	G	121	H	LEU 156	3.736	2	1
1404	2p54	a crystal structure of PPAR alpha bound with SRC1 peptide and GW735	A	292	B	GLU 696	3.737	1	1
1405	4zn9	Crystal Structure of the ER-alpha Ligand-binding Domain (Y537S) in complex with Oxabicyclic Heptene Sulfonate (OBHS)	A	362	C	ASP 696	3.737	1	1
1406	5c0j	HLA-A02 carrying RQFGPDWIVA	A	146	C	ALA 10	3.737	1	1
1407	4jfp	A2 HLA complex with G4A heteroclitic variant of Melanoma peptide	A	146	C	VAL 10	3.738	1	1
1408	5q0w	Ligand binding to FARNESOID-X-RECEPTOR	A	307	B	ASP 756	3.738	1	1
1409	3bwu	Crystal structure of the ternary complex of FimD (N-Terminal Domain, FimDN) with FimC and the N-terminally truncated pilus subunit FimF (FimFt)	C	112	F	GLN 154	3.739	1	1
1410	3v9r	Crystal structure of Saccharomyces cerevisiae MHF complex	D	32	C	GLN 89	3.739	1	1
1411	5brz	MAGE-A3 reactive TCR in complex with MAGE-A3 in HLA-A1	A	146	C	TYR 9	3.739	1	1
1412	2axz	Crystal structure of PrgX/cCF10 complex	B	79	F	VAL 7	3.74	1	1
1413	3bw9	Crystal Structure of HLA B*3508 in complex with a HCMV 12-mer peptide from the pp65 protein	A	146	C	TYR 12	3.74	1	1
1414	3s8f	1.8 A structure of ba3 cytochrome c oxidase from Thermus thermophilus in lipid environment	B	140	C	GLY 34	3.74	1	1
1415	4tnk	RT XFEL structure of Photosystem II 250 microsec after the third illumination at 5.2 A resolution	v	56	j	LEU 40	3.74	1	1
1416	5c2t	Crystal structure of Mitochondrial rhodoquinol-fumarate reductase from Ascaris suum with rhodoquinone-2	G	121	H	LEU 156	3.74	2	1
1417	6czn	Estrogen Receptor Alpha Ligand Binding Domain Y537S Mutant in Complex with Z2OHTPE and a glucocorticoid receptor-interacting protein 1 NR box II peptide	B	362	D	ASP 696	3.74	2	1
1418	5i4h	Caught in the Act: The Crystal Structure of cleaved Cathepsin L bound to the active site of Cathepsin L	A	41	B	VAL 220	3.741	1	1
1419	1w6q	X-RAY CRYSTAL STRUCTURE OF R111H HUMAN GALECTIN-1	B	2129	A	ASP 1134	3.742	1	1
1420	4u5d	Crystal structure of GluA2, con-ikot-ikot snail toxin, partial agonist KA and postitive modulator (R,R)-2b complex	B	752	F	ALA 86	3.743	1	1
1421	5icy	Cetuximab Fab in complex with linear meditope	C	103	F	SER 12	3.743	2	1
1422	6hmu	Ternary complex of Estrogen Receptor alpha peptide and 14-3-3 sigma C45 mutant bound to disulfide fragment PPI stabilizer 6	A	122	B	VAL 595	3.743	1	1
1423	2nw3	Crystal structure of HLA-B*3508 presenting EBV peptide EPLPQGQLTAY at 1.7A	A	146	C	TYR 11	3.744	1	1
1424	3kjq	Caspase 8 with covalent inhibitor	A	231	B	ASP 479	3.744	1	1
1425	4ytm	Crystal structure of Mitochondrial rhodoquinol-fumarate reductase from Ascaris suum with N-biphenyl-3-yl-2-(trifluoromethyl)benzamide	C	121	D	LEU 156	3.744	1	1
1426	1ltg	THE ARG7LYS MUTANT OF HEAT-LABILE ENTEROTOXIN EXHIBITS GREAT FLEXIBILITY OF ACTIVE SITE LOOP 47-56 OF THE A SUBUNIT	C	217	E	ASN 103	3.745	1	1
1427	1mhw	Design of non-covalent inhibitors of human cathepsin L. From the 96-residue proregion to optimized tripeptides	B	41	D	VAL 220	3.745	2	1
1428	2qse	Crystal Structure of the Estrogen Receptor Alpha Ligand Binding Domain complexed with Burned Meat Compound 4-OH-PhIP	A	362	C	ASP 696	3.745	1	1
1429	3oap	Crystal structure of human Retinoid X Receptor alpha-ligand binding domain complex with 9-cis retinoic acid and the coactivator peptide GRIP-1	A	284	B	ASP 696	3.745	1	1
1430	3tbs	CRYSTAL STRUCTURE OF THE MURINE CLASS I MAJOR HISTOCOMPATIBILITY COMPLEX H-2DB IN COMPLEX THE WITH LCMV-DERIVED GP33 ALTERED PEPTIDE ligand (V3P,Y4A)	A	146	C	MET 9	3.745	1	1
1431	1dfj	RIBONUCLEASE INHIBITOR COMPLEXED WITH RIBONUCLEASE A	E	7	I	SER 456	3.746	1	1
1432	1hoc	THE THREE-DIMENSIONAL STRUCTURE OF H-2DB AT 2.4 ANGSTROMS RESOLUTION: IMPLICATIONS FOR ANTIGEN-DETERMINANT SELECTION	A	146	C	MET 9	3.746	1	1
1433	5j6g	Recognition of the MHC class Ib molecule H2-Q10 by the natural killer cell receptor Ly49C	C	146	E	LEU 8	3.747	2	1
1434	1kil	Three-dimensional structure of the complexin/SNARE complex	A	87	D	TRP 204	3.748	1	1
1435	1o9f	Structural view of a fungal toxin acting on a 14-3-3 regulatory complex	A	129	P	VAL 5	3.748	1	1
1436	3jwn	Complex of FimC, FimF, FimG and FimH	I	112	K	GLN 154	3.748	2	1
1437	5uwp	Crystal Structure of mDia2 NES Peptide in complex with CRM1-Ran-RanBP1	C	579	D	LEU 1193	3.748	1	1
1438	1zax	Ribosomal Protein L10-L12(NTD) Complex, Space Group P212121, Form B	A	149	W	GLY 30	3.749	1	1
1439	2wse	Improved Model of Plant Photosystem I	A	713	F	PHE 154	3.749	1	1
1440	4htc	THE REFINED STRUCTURE OF THE HIRUDIN-THROMBIN COMPLEX	H	36	I	GLN 65	3.749	1	1
1441	6adq	Respiratory Complex CIII2CIV2SOD2 from Mycobacterium smegmatis	J	135	I	TRP 79	3.749	1	1
1442	5x8u	Crystal Structure of the wild Human ROR gamma Ligand Binding Domain.	A	336	B	GLU 696	3.75	1	1
1443	5x8w	Crystal Structure of the mutant Human ROR gamma Ligand Binding Domain.	A	336	B	GLU 696	3.75	1	1
1444	2d10	Crystal structure of the Radixin FERM domain complexed with the NHERF-1 C-terminal tail peptide	D	212	H	LEU 358	3.751	4	1
1445	3e6y	Structure of 14-3-3 in complex with the differentiation-inducing agent Cotylenin A	B	129	D	VAL 5	3.753	1	1
1446	4j26	Estrogen Receptor in complex with proline-flanked LXXLL peptides	B	314	J	HIS 14	3.753	2	1
1447	6h25	Human nuclear RNA exosome EXO-10-MPP6 complex	H	24	B	GLY 244	3.753	1	1
1448	5txs	Crystal structure of an anaplastic lymphoma kinase-derived neuroblastoma tumor antigen bound to the Human Major Histocompatibility Complex Class I molecule HLA-B*1501	A	146	C	TYR 9	3.754	1	1
1449	3vr9	Mitochondrial rhodoquinol-fumarate reductase from the parasitic nematode Ascaris suum with the specific inhibitor flutolanil	C	121	D	LEU 156	3.755	1	1
1450	5iz0	RORgamma in complex with agonist BIO592 and Coactivator EBI96	A	336	C	GLY 13	3.755	1	1
1451	3gp2	Calmodulin bound to peptide from calmodulin kinase II (CaMKII)	A	75	B	ALA 20	3.757	1	1
1452	4faa	Structure of Recombinant Cytochrome ba3 Oxidase mutant A120F+A204F from Thermus thermophilus	B	140	C	GLY 34	3.757	1	1
1453	4hax	Crystal structure of CRM1 inhibitor Ratjadone A in complex with CRM1(K579A)-Ran-RanBP1	B	92	A	LEU 216	3.757	1	1
1454	5xf9	Crystal structure of NAD+-reducing [NiFe]-hydrogenase in the air-oxidized state	D	180	C	ASP 189	3.757	1	1
1455	6hn2	Ternary complex of Estrogen Receptor alpha peptide and 14-3-3 sigma C42 mutant bound to disulfide fragment PPI stabilizer 5	A	122	B	VAL 595	3.757	1	1
1456	1rjy	Mhc Class I Natural Mutant H-2Kbm8 Heavy Chain Complexed With beta-2 Microglobulin and Herpes Simplex Virus Glycoprotein B Peptide	A	146	P	LEU 8	3.758	1	1
1457	1f60	CRYSTAL STRUCTURE OF THE YEAST ELONGATION FACTOR COMPLEX EEF1A:EEF1BA	A	64	B	LEU 1206	3.759	1	1
1458	3utt	1E6-A*0201-ALWGPDPAAA Complex, Triclinic	A	146	C	ALA 10	3.759	1	1
1459	5nmi	Cytochrome bc1 bound to the inhibitor MJM170	D	184	H	LYS 78	3.759	1	1
1460	1dml	CRYSTAL STRUCTURE OF HERPES SIMPLEX UL42 BOUND TO THE C-TERMINUS OF HSV POL	G	289	H	ALA 1235	3.76	4	1
1461	5d2l	Crystal structure of TCR C7 in complex with HCMV NLV epitope presented by HLA-A2	M	146	T	VAL 9	3.76	3	1
1462	1w0w	Crystal Structure Of HLA-B*2709 Complexed With the self-Peptide TIS from EGF-response factor 1	A	146	C	LEU 9	3.761	1	1
1463	1efu	ELONGATION FACTOR COMPLEX EF-TU/EF-TS FROM ESCHERICHIA COLI	C	37	D	SER 282	3.762	1	1
1464	4u6g	Crystal structure of 10E8 Fab in complex with a hydrocarbon-stapled HIV-1 gp41 MPER peptide	A	129	B	GLU 211	3.762	2	1
1465	5wmn	Crystal Structure of HLA-B7 in complex with SPI, an influenza peptide	A	146	E	MET 9	3.762	1	1
1466	1mzn	CRYSTAL STRUCTURE at 1.9 ANGSTROEMS RESOLUTION OF THE HOMODIMER OF HUMAN RXR ALPHA LIGAND BINDING DOMAIN BOUND TO THE SYNTHETIC AGONIST COMPOUND BMS 649 AND A COACTIVATOR PEPTIDE	F	2471	E	PRO 2458	3.763	2	1
1467	1wby	CRYSTAL STRUCTURES OF MURINE MHC CLASS I H-2 Db AND Kb MOLECULES IN COMPLEX WITH CTL EPITOPES FROM INFLUENZA A VIRUS: IMPLICATIONS FOR TCR REPERTOIRE SELECTION AND IMMUNODOMINANCE	A	146	C	VAL 10	3.763	1	1
1468	2oyi	Crystal Structure of Fragment D of gammaD298,301A Fibrinogen with the Peptide Ligand Gly-Pro-Arg-Pro-Amide	C	338	G	PRO 4	3.763	1	1
1469	3c9c	Structural Basis of Histone H4 Recognition by p55	A	321	B	GLY 41	3.763	1	1
1470	3spr	Crystal structure of human 14-3-3 sigma C38V/N166H in complex with TASK-3 peptide and stabilizer FC-THF	A	122	P	VAL 374	3.763	1	1
1471	4c2g	Crystal structure of CtpB(S309A) in complex with a peptide having a Val-Pro-Ala C-terminus	A	334	B	ALA 6	3.763	1	1
1472	6f1u	N terminal region of dynein tail domains in complex with dynactin filament and BICDR-1	K	273	B	PHE 376	3.763	1	1
1473	1v18	The crystal structure of beta-catenin armadillo repeat complexed with a phosphorylated APC 20mer repeat.	A	270	B	VAL 1528	3.764	1	1
1474	3ozj	Crystal structure of human retinoic X receptor alpha complexed with bigelovin and coactivator SRC-1	A	284	B	ASP 11	3.764	1	1
1475	4iui	Crystal Structure of the Estrogen Receptor alpha Ligand-binding Domain in Complex with Dynamic WAY derivative, 4a	B	362	D	ASP 696	3.764	2	1
1476	4n8v	Crystal structure of killer cell immunoglobulin-like receptor KIR2DS2 in complex with HLA-A	D	146	F	LYS 9	3.765	2	1
1477	4xgz	Crystal structure of human paxillin LD2 motif in complex with Fab fragment	U	214	V	CYS 214	3.765	11	1
1478	2xay	Ribonucleotide reductase Y730NO2Y and C439A modified R1 subunit of E. coli	A	584	D	LEU 375	3.766	1	1
1479	3vfm	crystal structure of HLA B*3508 LPEP155A, HLA mutant Ala155	A	146	C	TYR 13	3.766	1	1
1480	2xze	Structural basis for AMSH-ESCRT-III CHMP3 interaction	B	107	R	SER 222	3.767	1	1
1481	3d2u	Structure of UL18, a Peptide-Binding Viral MHC Mimic, Bound to a Host Inhibitory Receptor	A	154	C	LEU 9	3.767	1	1
1482	5dkg	Crystal Structure of the ER-alpha Ligand-binding Domain in complex with a t-butyl-substituted, methyl, triaryl-ethylene derivative 4,4'-[2-(4-tert-butylphenyl)prop-1-ene-1,1-diyl]diphenol	B	362	D	ASP 696	3.767	1	1
1483	5mer	Human Leukocyte Antigen A02 presenting ILAKFLHEL	A	146	C	LEU 9	3.767	1	1
1484	1bd2	COMPLEX BETWEEN HUMAN T-CELL RECEPTOR B7, VIRAL PEPTIDE (TAX) AND MHC CLASS I MOLECULE HLA-A 0201	A	146	C	VAL 9	3.768	1	1
1485	6nyx	Human parainfluenza virus type 3 fusion protein N-terminal heptad repeat domain+VI	A	148	N	ILE 484	3.768	1	1
1486	5xzf	Vitamin D receptor with a synthetic ligand ADRO1	A	242	C	LYS 635	3.769	1	1
1487	2vr3	Structural and Biochemical Characterization of Fibrinogen binding to ClfA from Staphylocccus aureus	B	389	D	VAL 411	3.77	2	1
1488	3szm	STRUCTURE OF HUMAN MICROCEPHALIN (MCPH1) TANDEM BRCT DOMAINS IN COMPLEX WITH A GAMMA-H2AX PHOSPHOPEPTIDE	E	814	M	TYR 142	3.77	5	1
1489	4poj	Crystal structure of human Retinoid X Receptor alpha-ligand binding domain complex with 7-methyl UAB30 and the coactivator peptide GRIP-1	A	284	B	ASP 696	3.77	1	1
1490	5zpu	LFS829 in complex with CRM1-Ran-RanBP1	B	92	A	LEU 216	3.77	1	1
1491	6cnf	Yeast RNA polymerase III elongation complex	A	232	P	THR 316	3.77	1	1
1492	4tnh	RT XFEL structure of Photosystem II in the dark state at 4.9 A resolution	V	56	J	LEU 40	3.771	1	1
1493	3e94	Crystal structure of RXRalpha ligand binding domain in complex with tributyltin and a coactivator fragment	A	284	B	ASP 696	3.772	1	1
1494	3p1o	Crystal structure of human 14-3-3 sigma in complex with TASK-3 peptide and stabilisator Fusicoccin A	A	122	P	VAL 374	3.772	1	1
1495	3rwc	Crystal structure of rhesus macaque MHC class I molecule Mamu-B*17-IW9	A	146	C	TRP 9	3.772	1	1
1496	2b1z	Human estrogen receptor alpha ligand-binding domain in complex with 17methyl-17alpha-dihydroequilenin and a glucoc interacting protein 1 NR box II peptide	B	362	D	ASP 696	3.773	1	1
1497	3vxs	The complex between H27-14 TCR and HLA-A24 bound to HIV-1 Nef134-10(6L) peptide	A	146	C	PHE 10	3.773	1	1
1498	5amb	Crystal structure of the Angiotensin-1 converting enzyme N-domain in complex with amyloid-beta 35-42	A	489	P	ALA 42	3.773	1	1
1499	6ocp	Crystal structure of a human GABAB receptor peptide bound to KCTD16 T1	C	70	P	GLY 909	3.773	1	1
1500	1d2z	THREE-DIMENSIONAL STRUCTURE OF A COMPLEX BETWEEN THE DEATH DOMAINS OF PELLE AND TUBE	A	106	B	GLU 172	3.774	1	1
1501	1z7s	The crystal structure of coxsackievirus A21	1	98	3	THR 239	3.774	2	1
1502	3kpl	Crystal Structure of HLA B*4402 in complex with EEYLQAFTY a self peptide from the ABCD3 protein	A	146	C	TYR 9	3.774	1	1
1503	5hhn	Crystal Structure of HLA-A*0201 in complex with M1-F5L	A	146	C	LEU 9	3.774	1	1
1504	1ijf	Nucleotide exchange mechanisms in the eEF1A-eEF1Ba complex	A	64	B	LEU 1206	3.775	1	1
1505	1rso	Hetero-tetrameric L27 (Lin-2, Lin-7) domain complexes as organization platforms of supra-molecular assemblies	D	131	C	ASN 66	3.775	asym.	8
1506	3sml	Crystal structure of human 14-3-3 sigma C38N/N166H in complex with TASK-3 peptide and stabilizer Fusicoccin A aglycone	A	122	P	VAL 374	3.775	1	1
1507	4c3h	Structure of 14-subunit RNA polymerase I at 3.27 A resolution, crystal form C2-93	G	103	A	ALA 1663	3.775	1	1
1508	5d7i	Structure of human MR1-Ac-6-FP in complex with human MAIT M33.64 TCR	C	201	D	ASP 98	3.775	2	1
1509	6crp	CryoEM structure of human enterovirus D68 abortive product 1 (pH 7.2 and 4 degrees Celsius)	A	92	B	GLN 247	3.775	2	1
1510	6mt6	Crystal Structure of HLA-B*37:01 in complex with NP338 influenza peptide	A	146	B	PHE 9	3.775	1	1
1511	1py1	Complex of GGA1-VHS domain and beta-secretase C-terminal phosphopeptide	B	101	F	LYS 8	3.777	1	1
1512	3uud	Crystal structure of hERa-LBD (Y537S) in complex with estradiol	B	362	D	GLU 696	3.777	1	1
1513	5y5s	Structure of photosynthetic LH1-RC super-complex at 1.9 angstrom resolution	M	88	L	TRP 281	3.777	1	1
1514	6ccv	Crystal structure of a Mycobacterium smegmatis RNA polymerase transcription initiation complex with inhibitor Rifampicin	D	470	F	ASP 466	3.777	1	1
1515	1fzj	MHC CLASS I NATURAL MUTANT H-2KBM1 HEAVY CHAIN COMPLEXED WITH BETA-2 MICROGLOBULIN AND VESICULAR STOMATITIS VIRUS NUCLEOPROTEIN	A	146	P	LEU 8	3.778	1	1
1516	3vfv	crystal structure of HLA B*3508 LPEP-P9Ala, peptide mutant P9-ala	A	146	C	TYR 13	3.778	1	1
1517	4gmx	Crystal structure of KPT185 in complex with CRM1-Ran-RanBP1	B	92	A	LEU 216	3.778	1	1
1518	5e2q	Structure of human DPP3 in complex with angiotensin-II	A	670	B	PHE 8	3.778	1	1
1519	3smk	Crystal structure of human 14-3-3 sigma C38V/N166H in complex with TASK-3 peptide and stabilizer Cotylenin A	A	122	P	VAL 374	3.779	1	1
1520	4h44	2.70 A Cytochrome b6f Complex Structure From Nostoc PCC 7120	C	281	E	LEU 31	3.779	1	1
1521	4ue8	Complex of D. melanogaster eIF4E with the 4E binding protein Thor	A	113	B	THR 83	3.779	1	1
1522	1osv	STRUCTURAL BASIS FOR BILE ACID BINDING AND ACTIVATION OF THE NUCLEAR RECEPTOR FXR	B	300	D	ASP 12	3.782	2	1
1523	5nme	868 TCR in complex with HLA A02 presenting SLYNTVATL	F	146	H	LEU 9	3.782	2	1
1524	2h88	Avian Mitochondrial Respiratory Complex II at 1.8 Angstrom Resolution	O	95	D	ILE 103	3.783	1	1
1525	1xvp	crystal structure of CAR/RXR heterodimer bound with SRC1 peptide, fatty acid and CITCO	A	284	E	GLU 639	3.784	1	1
1526	2npm	crystal structure of Cryptosporidium parvum 14-3-3 protein in complex with peptide	B	77	Y	PRO 1007	3.784	1	1
1527	4rfw	Crystal structure of human retinoid X Receptor alpha-ligand binding domain complex with 9cUAB70 and the coactivator peptide GRIP-1	A	284	G	ASP 481	3.784	1	1
1528	5t6y	HLA-B*57:01 presenting TSTFEDVKILAF	A	146	C	PHE 12	3.784	1	1
1529	3mv8	Crystal Structure of the TK3-Gln55His TCR in complex with HLA-B*3501/HPVG	A	146	C	TYR 11	3.785	1	1
1530	5bs0	MAGE-A3 Reactive TCR in complex with Titin Epitope in HLA-A1	A	146	C	TYR 9	3.785	1	1
1531	4qrs	Crystal Structure of HLA B*0801 in complex with ELK_IYM, ELKRKMIYM	A	146	C	MET 9	3.786	1	1
1532	4tni	RT XFEL structure of Photosystem II 500 ms after the third illumination at 4.6 A resolution	V	56	J	LEU 40	3.786	1	1
1533	4tnj	RT XFEL structure of Photosystem II 500 ms after the 2nd illumination (2F) at 4.5 A resolution	V	56	J	LEU 40	3.786	1	1
1534	2oj2	NMR Structure Analysis of the Hematopoetic Cell Kinase SH3 Domain complexed with an artificial high affinity ligand (PD1)	A	46	B	LEU 131	3.787	asym.	10
1535	3wt7	Crystal structure of VDR-LBD complexed with 22R-Butyl-2-methylidene-26,27-dimethyl-19,24-dinor-1 ,25-dihydroxyvitamin D3	A	242	C	LYS 635	3.787	1	1
1536	5n10	Cucurbit[8]uril and 14-3-3 based binary bivalent supramolecular-protein assembly platform	A	122	C	VAL 595	3.787	1	1
1537	2vlj	The Structural Dynamics and Energetics of an Immunodominant T-cell Receptor are Programmed by its Vbeta Domain	A	146	C	LEU 9	3.788	1	1
1538	1l7i	Crystal Structure of the anti-ErbB2 Fab2C4	H	214	L	CYS 214	3.789	1	1
1539	1ppj	Bovine cytochrome bc1 complex with stigmatellin and antimycin	Q	184	U	LYS 78	3.789	1	1
1540	3ft4	Crystal Structure of the minor histocompatibility peptide HA-1Arg in complex with HLA-A2	A	146	P	ALA 9	3.789	1	1
1541	3jal	Cryo-EM structure of GMPCPP-microtubule co-polymerized with EB3	J	401	F	THR 439	3.789	1	1
1542	3r2a	Crystal structure of RXRalpha ligand-binding domain complexed with corepressor SMRT2 and antagonist rhein	B	284	E	ILE 2344	3.789	1	1
1543	3rfz	Crystal structure of the FimD usher bound to its cognate FimC:FimH substrate	C	112	A	GLN 279	3.789	1	1
1544	3ujj	Crystal structure of anti-HIV-1 V3 Fab 4025 in complex with Con A peptide	H	214	L	CYS 211	3.789	1	1
1545	4eal	Co-crystal of AMPK core with ATP soaked with AMP	A	544	B	ILE 270	3.789	1	1
1546	4mgb	Crystal structure of hERa-LBD (Y537S) in complex with TCBPA	B	362	D	GLU 696	3.789	1	1
1547	4c3j	Structure of 14-subunit RNA polymerase I at 3.35 A resolution, crystal form C2-90	G	103	A	ALA 1663	3.79	1	1
1548	5fn3	Cryo-EM structure of gamma secretase in class 1 of the apo- state ensemble	A	693	C	LEU 244	3.791	1	1
1549	5r1r	RIBONUCLEOTIDE REDUCTASE E441A MUTANT R1 PROTEIN FROM ESCHERICHIA COLI	A	584	D	LEU 375	3.791	1	1
1550	5tn5	Crystal Structure of the ER-alpha Ligand-binding Domain (Y537S) in Complex with the AC-ring estrogen, (1S,3aS,5S,7aS)-5-(4-hydroxyphenyl)-7a-methyloctahydro-1H-inden-1-ol	B	362	D	ASP 696	3.791	1	1
1551	2ffd	Fibrinogen Fragment D with "A" knob peptide mimic GPRVVE	C	338	G	VAL 4	3.792	1	1
1552	3h1i	Stigmatellin and antimycin bound cytochrome bc1 complex from chicken	D	184	H	LYS 78	3.792	1	1
1553	1s7s	Crystal structures of the murine class I major histocompatibility complex H-2Kb in complex with LCMV-derived gp33 index peptide and three of its escape variants	A	146	C	MET 9	3.793	1	1
1554	3rol	Murine class I major histocompatibility complex H-2Kb in complex with post-translationally modified LCMV-derived gp34-41 peptide, comprising a nitrotyrosine at position 3	A	146	E	MET 8	3.793	1	1
1555	5kcc	Crystal Structure of the ER-alpha Ligand-binding Domain (Y537S) in Complex with Oxabicyclic Heptene Sulfonamide (OBHS-N)	B	362	D	GLN 695	3.793	2	1
1556	5v5m	Crystal structure of HLA-B*5701 complex with HIV-1 gag derived peptide TW10	C	146	F	TRP 10	3.793	2	1
1557	4poh	Crystal structure of human Retinoid X Receptor alpha-ligand binding domain complex with 8-methyl UAB30 and the coactivator peptide GRIP-1	A	284	B	ASP 696	3.794	1	1
1558	3fwc	Sac3:Sus1:Cdc31 complex	F	801	E	SER 161	3.795	2	1
1559	3p1r	Crystal structure of human 14-3-3 sigma C38V/N166H in complex with TASK-3 peptide	A	122	P	VAL 374	3.795	1	1
1560	4g70	Structure of Recombinant Cytochrome ba3 Oxidase mutant V236T from Thermus thermophilus	B	140	C	GLY 34	3.795	1	1
1561	1rdt	Crystal Structure of a new rexinoid bound to the RXRalpha ligand binding doamin in the RXRalpha/PPARgamma heterodimer	D	301	E	LEU 73	3.796	1	1
1562	2zmj	Crystal Structure of Rat Vitamin D Receptor Bound to Adamantyl Vitamin D Analogs: Structural Basis for Vitamin D Receptor Antagonism and/or Partial Agonism	A	242	C	LYS 635	3.796	1	1
1563	4z9c	EcPltAB Oxidized	D	66	A	LYS 226	3.796	1	1
1564	1x7b	CRYSTAL STRUCTURE OF ESTROGEN RECEPTOR BETA COMPLEXED WITH ERB-041	B	314	D	THR 613	3.797	1	1
1565	3e00	Intact PPAR gamma - RXR alpha Nuclear Receptor Complex on DNA bound with GW9662, 9-cis Retinoic Acid and NCOA2 Peptide	A	431	D	TYR 477	3.797	1	1
1566	3hoz	Complete RNA polymerase II elongation complex IV with a T-U mismatch and a frayed RNA 3'-guanine	E	171	B	PHE 1224	3.797	1	1
1567	3rl1	HIV RT derived peptide complexed to HLA-A*0301	A	146	C	LYS 9	3.798	1	1
1568	6glw	Structure of galectin-10 in complex with the Fab fragment of a Charcot-Leyden crystal solubilizing antibody, 1D11	H	224	L	SER 216	3.798	3	1
1569	1xow	Crystal structure of the human androgen receptor ligand binding domain bound with an androgen receptor NH2-terminal peptide, AR20-30, and R1881	A	720	B	VAL 30	3.8	1	1
1570	3uu7	Crystal structure of hERa-LBD (Y537S) in complex with bisphenol-A	A	362	F	GLU 696	3.8	1	1
1571	5w6a	HLA-C*06:02 presenting ARTELYRSL	A	146	E	LEU 9	3.801	1	1
1572	1ory	FLAGELLAR EXPORT CHAPERONE IN COMPLEX WITH ITS COGNATE BINDING PARTNER	A	1028	B	ARG 2518	3.802	1	1
1573	3tf7	42F3 QL9/H2-Ld complex	A	146	B	LEU 9	3.802	1	1
1574	4ysy	Crystal structure of Mitochondrial rhodoquinol-fumarate reductase from Ascaris suum with N-[(2,4-dichlorophenyl)methyl]-2-(trifluoromethyl)benzamide	G	121	H	LEU 156	3.802	2	1
1575	5egm	Development of a novel tricyclic class of potent and selective FIXa inhibitors	A	23	B	GLN 139	3.802	1	1
1576	5wmp	Crystal Structure of HLA-B7 in complex with TPR, a CMV peptide	A	146	C	MET 10	3.802	1	1
1577	5wur	Crystal structure of SigW in complex with its anti-sigma RsiW, an oxdized form	D	46	B	LEU 187	3.802	2	1
1578	6jlx	eIF2(aP) - eIF2B complex	P	400	F	VAL 444	3.802	1	1
1579	6k72	eIF2(aP) - eIF2B complex	P	400	F	VAL 444	3.802	1	1
1580	4a3m	RNA Polymerase II initial transcribing complex with a 4nt DNA-RNA hybrid and soaked with AMPCPP	E	171	B	PHE 1224	3.803	1	1
1581	4ynk	Crystal structure of vitamin D receptor ligand binding domain complexed with a 19-norvitamin D compound	A	242	C	LYS 635	3.803	1	1
1582	2vaa	MHC CLASS I H-2KB HEAVY CHAIN COMPLEXED WITH BETA-2 MICROGLOBULIN AND VESICULAR STOMATITIS VIRUS NUCLEOPROTEIN	A	146	P	LEU 8	3.804	1	1
1583	3d25	Crystal structure of HA-1 minor histocompatibility antigen bound to human class I MHC HLA-A2	A	146	C	ALA 9	3.804	1	1
1584	4v8k	Crystal structure of the LH1-RC complex from Thermochromatium tepidum in P21 form	AM	88	AL	TRP 281	3.804	1	1
1585	5hyw	The crystal structure of the D3-ASK1 complex	A	658	B	GLU 160	3.804	1	1
1586	5ulo	Crystal Structure of 14-3-3 zeta in Complex with a Serine 124-phosphorylated TBC1D7 peptide	A	120	C	PHE 125	3.805	1	1
1587	5xot	Crystal structure of pHLA-B35 in complex with TU55 T cell receptor	A	146	C	LEU 9	3.805	1	1
1588	3cwb	Chicken Cytochrome BC1 Complex inhibited by an iodinated analogue of the polyketide Crocacin-D	D	184	H	LYS 78	3.806	1	1
1589	3l3g	Crystal structure of HLA-B*4402 in complex with the R5A mutant of a self-peptide derived from DPA*0201	A	146	C	PHE 9	3.806	1	1
1590	4uda	MR in complex with dexamethasone	A	785	B	GLU 1441	3.806	1	1
1591	5xnb	Crystal structure of the IcmS-IcmW-DotL complex of the Legionella type IVb secretion system	E	11	F	ASP 150	3.806	2	1
1592	2nxd	Structure of HIV-1 protease D25N complexed with rt-rh analogue peptide GLY-ALA-ASP-ILE-PHE*TYR-LEU-ASP-GLY-ALA	B	45	P	GLY 9	3.807	1	1
1593	5en0	Crystal Structure of T94I rhodopsin mutant	A	311	B	PHE 350	3.807	1	1
1594	6csg	CryoEM structure of human enterovirus D68 full native virion	A	92	B	GLN 247	3.807	3	3
1595	2g44	Human Estrogen Receptor Alpha Ligand-Binding Domain In Complex With OBCP-1M-G and A Glucocorticoid Receptor Interacting Protein 1 NR Box II Peptide	A	362	C	ASP 696	3.808	1	1
1596	1bk6	KARYOPHERIN ALPHA (YEAST) + SV40 T ANTIGEN NLS	B	246	F	ALA 131	3.81	2	1
1597	1sa0	TUBULIN-COLCHICINE: STATHMIN-LIKE DOMAIN COMPLEX	A	401	B	ALA 438	3.81	1	1
1598	4z92	crystal structure of parechovirus-1 virion	A	97	B	GLN 253	3.81	2	1
1599	5mjv	Rebuild and re-refined model for Human Parechovirus 1	A	97	B	GLN 253	3.81	2	1
1600	5vzu	Crystal structure of the Skp1-FBXO31-cyclin D1 complex	B	330	E	ILE 295	3.81	1	1
1601	4q2u	Crystal structure of the E. coli DinJ-YafQ toxin-antitoxin complex	L	30	K	ILE 86	3.811	1	1
1602	3qf7	The Mre11:Rad50 complex forms an ATP dependent molecular clamp in DNA double-strand break repair	B	172	D	SER 383	3.813	2	1
1603	3w5r	Crystal structure of complexes of vitamin D receptor ligand binding domain with lithocholic acid derivatives	A	242	C	LYS 635	3.813	1	1
1604	4pg9	MHC Class I in complex with Sendai virus nucleoprotein peptide FAPGNYPAL	A	146	C	LEU 9	3.813	1	1
1605	3lkn	Crystal Structure of HLA B*3501 in complex with influenza NP418 epitope from 1918 strain	A	146	C	MET 9	3.814	1	1
1606	3p1s	Crystal structure of human 14-3-3 sigma C38N/N166H in complex with TASK-3 peptide and stabilizer fusicoccin A	A	122	P	VAL 374	3.814	1	1
1607	4wu7	HLA-A24 in complex with HIV-1 Nef134-8(2F)	D	146	F	TRP 8	3.814	2	1
1608	1sc5	Sigma-28(FliA)/FlgM complex	A	74	B	THR 88	3.815	1	1
1609	2pl9	Crystal Structure of CheY-Mg(2+)-BeF(3)(-) in Complex with CheZ(C19) Peptide solved from a P2(1)2(1)2 Crystal	B	122	E	PHE 214	3.815	2	1
1610	3dva	Snapshots of catalysis in the E1 subunit of the pyruvate dehydrogenase multi-enzyme complex	J	137	H	PHE 324	3.815	2	1
1611	5l7e	MCR IN COMPLEX WITH ligand	A	785	B	GLU 441	3.815	1	1
1612	3kzi	Crystal Structure of Monomeric Form of Cyanobacterial Photosystem II	V	56	J	LEU 40	3.816	1	1
1613	4n4y	Structure of Recombinant Cytochrome ba3 Oxidase mutant G232V from Thermus thermophilus	B	140	C	GLY 34	3.816	1	1
1614	6glx	Structure of galectin-10 in complex with the Fab fragment of a Charcot-Leyden crystal solubilizing antibody, 4E8	C	226	D	SER 213	3.816	1	1
1615	2h6p	Crystal structure of HLA-B*3501 presenting the human cytochrome P450 derived peptide, KPIVVLHGY	A	146	C	TYR 9	3.817	1	1
1616	6hed	PAN-proteasome in state 5	F	66	M	VAL 398	3.817	1	1
1617	2o9i	Crystal Structure of the Human Pregnane X Receptor LBD in complex with an SRC-1 coactivator peptide and T0901317	A	259	C	GLU 639	3.818	1	1
1618	3ft2	Crystal Structure of a citrulline peptide variant of the minor histocompatibility peptide HA-1 in complex with HLA-A2	A	146	P	ALA 9	3.818	1	1
1619	1osz	MHC CLASS I H-2KB HEAVY CHAIN COMPLEXED WITH BETA-2 MICROGLOBULIN AND AN (L4V) MUTANT OF THE VESICULAR STOMATITIS VIRUS NUCLEOPROTEIN	A	146	C	LEU 8	3.819	1	1
1620	3lkq	Crystal Structure of HLA B*3501 in complex with influenza NP418 epitope from 1977 strain	A	146	C	MET 9	3.819	1	1
1621	5tlp	Crystal Structure of the ER-alpha Ligand-binding Domain (Y537S) in Complex with the OBHS-BSC Analog, 3-fluorophenyl (1R,2R,4S)-5-(4-hydroxyphenyl)-6-(4-(2-(piperidin-1-yl)ethoxy)phenyl)-7-oxabicyclo[2.2.1]hept-5-ene-2-sulfonate and 3-methyl-6-phenyl-3H-imidazo[4,5-b]pyridin-2-amine	A	362	C	ASP 696	3.819	1	1
1622	3puf	Crystal structure of human RNase H2 complex	B	169	C	PRO 162	3.82	1	1
1623	5kd7	Crystal Structure of Murine MHC-I H-2Dd in complex with Murine Beta2-Microglobulin and a Variant of Peptide (PV9) of HIV gp120 MN Isolate (IGPGRAFYV)	C	146	E	VAL 9	3.82	1	1
1624	3cpl	Crystal Structure of H-2Db in complex with a variant M6A of the NP366 peptide from influenza A virus	A	146	E	MET 9	3.821	1	1
1625	1p5v	X-ray structure of the Caf1M:Caf1 chaperone:subunit preassembly complex	A	139	B	GLN 149	3.823	1	1
1626	1u6g	Crystal Structure of The Cand1-Cul1-Roc1 Complex	B	89	A	ALA 775	3.823	1	1
1627	2cii	The crystal structure of H-2Db complexed with a partial peptide epitope suggests an MHC Class I assembly-intermediate	A	146	C	LEU 9	3.823	1	1
1628	4apj	Human angiotensin-converting enzyme in complex with BPPb	A	511	P	PRO 11	3.823	1	1
1629	4c3i	Structure of 14-subunit RNA polymerase I at 3.0 A resolution, crystal form C2-100	G	103	A	ALA 1663	3.823	1	1
1630	5oa1	RNA polymerase I pre-initiation complex	G	103	A	ALA 1663	3.823	1	1
1631	1ed3	CRYSTAL STRUCTURE OF RAT MINOR HISTOCOMPATIBILITY ANTIGEN COMPLEX RT1-AA/MTF-E.	A	146	C	ARG 13	3.825	1	1
1632	2hye	Crystal Structure of the DDB1-Cul4A-Rbx1-SV5V Complex	D	89	C	ALA 759	3.825	1	1
1633	2npa	the crystal structure of the human PPARaplpha ligand binding domain in complex with a a-hydroxyimino phenylpropanoic acid	C	292	D	LEU 694	3.825	2	1
1634	4d6u	Cytochrome bc1 bound to the 4(1H)-pyridone GSK932121	Q	184	U	LYS 78	3.825	2	1
1635	5jhf	Crystal structure of Atg13(17BR)-Atg13(17LR)-Atg17-Atg29-Atg31 complex	F	279	E	HIS 146	3.827	1	1
1636	1uxs	CRYSTAL STRUCTURE OF HLA-B*2705 COMPLEXED WITH THE LATENT MEMBRANE PROTEIN 2 PEPTIDE (LMP2)OF EPSTEIN-BARR VIRUS	A	146	C	VAL 9	3.828	1	1
1637	1ywt	Crystal structure of the human sigma isoform of 14-3-3 in complex with a mode-1 phosphopeptide	B	49	D	ALA 9	3.828	1	1
1638	3oak	Crystal structure of a Spn1 (Iws1)-Spt6 complex	D	241	A	PRO 292	3.828	1	1
1639	3smm	Crystal structure of human 14-3-3 sigma C38N/N166H in complex with task-3 peptide and stabilizer Fusicoccin J aglycone	A	122	P	VAL 374	3.828	1	1
1640	2fyy	The role of T cell receptor alpha genes in directing human MHC restriction	A	146	C	TYR 11	3.829	1	1
1641	4bws	Crystal structure of the heterotrimer of PQBP1, U5-15kD and U5-52kD.	D	125	F	THR 341	3.83	2	1
1642	5m02	Crystal structure of murine P14 TCR / H-2Db with PF, modified gp33 peptide from LCMV	A	146	P	MET 9	3.831	1	1
1643	3ux0	Crystal structure of human 14-3-3 sigma in complex with TASK-3 peptide and stabilizer Fusicoccin H	A	122	P	VAL 374	3.832	1	1
1644	5dxe	Estrogen Receptor Alpha Ligand Binding Domain Y537S Mutant in Complex with Stapled Peptide SRC2-P4 and Estradiol	B	362	D	SER 12	3.832	2	1
1645	1ees	SOLUTION STRUCTURE OF CDC42HS COMPLEXED WITH A PEPTIDE DERIVED FROM P-21 ACTIVATED KINASE, NMR, 20 STRUCTURES	B	3	A	GLU 178	3.833	asym.	5
1646	2mha	CRYSTAL STRUCTURE OF THE MAJOR HISTOCOMPATIBILITY COMPLEX CLASS I H-2KB MOLECULE CONTAINING A SINGLE VIRAL PEPTIDE: IMPLICATIONS FOR PEPTIDE BINDING AND T-CELL RECEPTOR RECOGNITION	A	146	E	LEU 8	3.833	1	1
1647	2qxm	Crystal Structure of the Estrogen Receptor Alpha Ligand Binding Domain Complexed to Burned Meat Compound PhIP	B	362	D	ASP 696	3.833	1	1
1648	3k22	Glucocorticoid Receptor with Bound alaninamide 10 with TIF2 peptide	A	579	H	LYS 751	3.833	1	1
1649	2fai	Human Estrogen Receptor Alpha Ligand-Binding Domain In Complex With OBCP-2M and A Glucocorticoid Receptor Interacting Protein 1 NR Box II Peptide	A	362	C	ASP 696	3.834	1	1
1650	4q4i	Crystal structure of E.coli aminopeptidase N in complex with amastatin	A	274	C	ASP 4	3.834	1	1
1651	5kai	NH3-bound RT XFEL structure of Photosystem II 500 ms after the 2nd illumination (2F) at 2.8 A resolution	v	134	d	LEU 352	3.834	1	1
1652	5y91	The structure of the MHC class I molecule of bony fishes provides insights into the conserved nature of the antigen-presenting system	A	143	C	ILE 9	3.834	1	1
1653	1s7q	Crystal structures of the murine class I major histocompatibility complex H-2Kb in complex with LCMV-derived gp33 index peptide and three of its escape variants	A	146	C	MET 9	3.835	1	1
1654	4erp	Crystal structure of a gemcitabine-diphosphate inhibited E. coli class Ia ribonucleotide reductase complex	C	584	E	LEU 375	3.835	2	1
1655	4hb0	Crystal structure of CRM1 inhibitor Leptomycin B in complex with CRM1(K541Q,K542Q,R543S,K545Q,K548Q,K579Q)-Ran-RanBP1	B	92	A	LEU 216	3.837	1	1
1656	4qrt	Crystal Structure of HLA B*0801 in complex with ELN_YYM, ELNRKMIYM	A	146	C	MET 9	3.837	1	1
1657	5f8z	The crystal structure of human Plasma Kallikrein in complex with its peptide inhibitor pkalin-1	A	192	B	CYS 10	3.837	1	1
1658	2ykr	30S ribosomal subunit with RsgA bound in the presence of GMPPNP	E	155	H	ALA 129	3.838	1	1
1659	3kpm	Crystal Structure of HLA B*4402 in complex with EEYLKAWTF, a mimotope	A	146	C	PHE 9	3.838	1	1
1660	3rdv	Structure of the SLAIN2c-CLIPCG1 complex	B	98	F	TYR 581	3.838	2	1
1661	4fr3	Crystal structure of human 14-3-3 sigma in complex with TASK-3 peptide and stabilizer 16-O-Me-FC-H	A	122	P	VAL 2	3.838	1	1
1662	5dif	Crystal Structure of CPEB4 NES Peptide in complex with CRM1-Ran-RanBP1	B	92	A	LEU 216	3.838	1	1
1663	5c4x	Crystal structure of a transcribing RNA Polymerase II complex reveals a complete transcription bubble	E	171	B	PHE 1224	3.839	1	1
1664	2q3y	Ancestral Corticiod Receptor in Complex with DOC	A	48	B	SER 27	3.84	1	1
1665	3c3q	ALIX Bro1-domain:CHMIP4B co-crystal structure	A	151	B	MET 224	3.84	1	1
1666	3qpx	Crystal structure of Fab C2507	H	220	L	CYS 213	3.84	1	1
1667	5wsh	Structure of HLA-A2 P130	A	146	C	ALA 9	3.84	1	1
1668	6e9q	The crystal structure of bovine ultralong antibody BOV-6	A	258	B	SER 217	3.84	1	1
1669	2vje	Crystal Structure of the MDM2-MDMX RING Domain Heterodimer	C	446	D	ALA 490	3.842	2	1
1670	5vgd	Crystal Structure of HLA-C*0501 in complex with SAE	A	80	C	LEU 9	3.843	1	1
1671	6ewc	Crystal structure of non-phosphorylated form of RLS PHOSPHOPEPTIDE BOUND TO HLA-A2 in complex with LILRB1	A	146	C	VAL 9	3.843	1	1
1672	6o6c	RNA polymerase II elongation complex arrested at a CPD lesion	D	171	B	PHE 1224	3.843	1	1
1673	5vac	Crystal Structure of ATXR5 SET domain in complex with K36me3 histone H3 peptide	A	331	C	VAL 35	3.844	1	1
1674	6e3j	Human Bfl-1 in complex with the Bfl-1-specific designed peptide srt.F10	A	147	B	GLY 23	3.844	1	1
1675	5weu	Crystal Structure of H2-Dd with disulfide-linked 10mer peptide	A	146	P	ILE 10	3.845	1	1
1676	1yy4	Crystal structure of estrogen receptor beta complexed with 1-chloro-6-(4-hydroxy-phenyl)-naphthalen-2-ol	B	314	D	THR 613	3.848	1	1
1677	2p5w	Crystal structures of high affinity human T-cell receptors bound to pMHC reveal native diagonal binding geometry	A	146	C	CYS 9	3.848	1	1
1678	3ft3	Crystal Structure of the minor histocompatibility peptide HA-1His in complex with HLA-A2	A	146	P	ALA 9	3.85	1	1
1679	4bxr	Structure of the wild-type TCP10 domain of Danio rerio CPAP in complex with a peptide of Danio rerio STIL	B	1039	D	SER 427	3.85	2	1
1680	3mud	Structure of the Tropomyosin Overlap Complex from Chicken Smooth Muscle	D	15	A	MET 284	3.851	1	1
1681	2grm	Crystal structure of PrgX/iCF10 complex	A	79	D	ILE 7	3.852	1	1
1682	3bs4	Crystal structure of uncharacterized protein PH0321 from Pyrococcus horikoshii in complex with an unknown peptide	A	126	B	PHE 3	3.852	1	1
1683	5q14	Ligand binding to FARNESOID-X-RECEPTOR	C	307	D	ASP 756	3.852	2	1
1684	1fzb	CRYSTAL STRUCTURE OF CROSSLINKED FRAGMENT D	C	338	G	PRO 4	3.853	1	1
1685	3vtb	Crystal structure of rat vitamin D receptor bound to a partial agonist 25-adamantyl-23-yne-19-norvitammin D ADTK1	A	242	B	LYS 635	3.853	1	1
1686	6c26	The Cryo-EM structure of a eukaryotic oligosaccharyl transferase complex	2	43	C	ILE 286	3.853	1	1
1687	3mrq	Crystal Structure of MHC class I HLA-A2 molecule complexed with Melan-A MART1 decapeptide variant	A	146	P	VAL 10	3.854	1	1
1688	1ltj	Crystal Structure of Recombinant Human Fibrinogen Fragment D with the Peptide Ligands Gly-Pro-Arg-Pro-Amide and Gly-His-Arg-Pro-Amide	F	338	I	PRO 4	3.855	2	1
1689	2ypl	Structural features underlying T-cell receptor sensitivity to concealed MHC class I micropolymorphisms	A	146	C	PHE 11	3.855	1	1
1690	3fqr	Phosphorylation of self-peptides alters Human Leukocyte Antigen Class I-restricted antigen presentation and generates tumor specific epitopes	A	146	C	ALA 10	3.855	1	1
1691	3vfn	crystal structure of HLA B*3508LPEP151A, HLA mutant Ala151	A	146	C	TYR 13	3.855	1	1
1692	4d10	Crystal structure of the COP9 signalosome	G	199	H	ASN 209	3.855	2	1
1693	4pby	Structure of the human RbAp48-MTA1(656-686) complex	D	678	B	ASN 410	3.856	2	1
1694	5mav	Crystal structure of human PCNA in complex with PARG (poly(ADP-ribose) glycohydrolase) peptide.	G	406	C	ILE 255	3.856	1	1
1695	6jo5	Structure of the green algal photosystem I supercomplex with light-harvesting complex I	B	697	C	TYR 81	3.856	1	1
1696	2eh8	Crystal structure of the complex of humanized KR127 fab and PRES1 peptide epitope	H	214	L	GLU 213	3.857	1	1
1697	1gzw	X-RAY CRYSTAL STRUCTURE OF HUMAN GALECTIN-1	B	129	A	ASP 134	3.858	1	1
1698	2bnr	Structural and kinetic basis for heightened immunogenicity of T cell vaccines	A	146	C	CYS 9	3.858	1	1
1699	3jzq	Human MDMX liganded with a 12mer peptide inhibitor (pDIQ)	B	50	Q	SER 12	3.858	2	1
1700	3p1n	Crystal structure of human 14-3-3 sigma in complex with TASK-3 peptide	A	122	P	VAL 374	3.858	1	1
1701	6d2t	HLA-B*57:01 presenting LALLTGVRW	A	146	C	TRP 9	3.858	1	1
1702	3nbz	Crystal structure of the HIV-1 Rev NES-CRM1-RanGTP nuclear export complex (crystal I)	D	722	E	ASN 360	3.859	2	1
1703	5i1p	Villin headpiece subdomain with a Lys30 to beta-3-homolysine substitution	D	24	G	GLY 33	3.859	1	1
1704	4u5f	Crystal structure of GluA2, con-ikot-ikot snail toxin, partial agonist KA and postitive modulator (R,R)-2b complex, GluA2cryst2 construct	B	752	F	ALA 86	3.861	1	1
1705	2vas	Myosin VI (MD-insert2-CaM, Delta-Insert1) Post-rigor state	A	794	B	SER 147	3.862	1	1
1706	5dkb	Crystal Structure of the ER-alpha Ligand-binding Domain in complex with a 3-methylphenylamino-substituted ethyl triaryl-ethylene derivative 4,4'-(2-{3-[(3-methylphenyl)amino]phenyl}but-1-ene-1,1-diyl)diphenol	B	362	D	ASP 696	3.862	1	1
1707	5t3x	3.9 Angstrom Crystal Structure of a Fully and Natively Glycosylated BG505 SOSIP.664 HIV-1 Env Trimer in Complex with the Broadly Neutralizing Antibodies IOMA and 10-1074.	D	214	E	THR 210	3.862	1	1
1708	5yxj	FXR ligand binding domain	A	303	D	LYS 755	3.862	1	1
1709	6gcs	Cryo-EM structure of respiratory complex I from Yarrowia lipolytica	W	59	1	LEU 340	3.862	1	1
1710	1kfy	QUINOL-FUMARATE REDUCTASE WITH QUINOL INHIBITOR 2-[1-(4-CHLORO-PHENYL)-ETHYL]-4,6-DINITRO-PHENOL	C	50	D	ILE 118	3.863	1	1
1711	3iqu	Crystal Structure of human 14-3-3 sigma in Complex with Raf1 peptide (6mer)	A	122	P	THR 260	3.863	1	1
1712	2fmh	Crystal structure of Mg2+ and BeF3- bound CheY in complex with CheZ 200-214 solved from a F432 crystal grown in Tris (pH 8.4)	A	119	B	PHE 214	3.864	1	1
1713	4gp5	Structure of Recombinant Cytochrome ba3 Oxidase mutant Y133W from Thermus thermophilus	B	140	C	GLY 34	3.864	1	1
1714	4jx7	Crystal structure of Pim1 kinase in complex with inhibitor 2-[(trans-4-aminocyclohexyl)amino]-4-{[3-(trifluoromethyl)phenyl]amino}pyrido[4,3-d]pyrimidin-5(6H)-one	A	169	B	HIS 7	3.864	1	1
1715	3q6f	Crystal structure of Fab of human mAb 2909 specific for quaternary neutralizing epitope of HIV-1 gp120	B	214	A	CYS 211	3.865	1	1
1716	4dat	Structure of 14-3-3 sigma in complex with PADI6 14-3-3 binding motif II	A	49	B	GLU 448	3.865	1	1
1717	2hwz	Fab fragment of Humanized anti-viral antibody MEDI-493 (Synagis TM)	H	214	L	CYS 213	3.866	1	1
1718	2qjk	Crystal Structure Analysis of mutant rhodobacter sphaeroides bc1 with stigmatellin and antimycin	H	256	G	ALA 430	3.866	1	1
1719	4buj	Crystal structure of the S. cerevisiae Ski2-3-8 complex	A	393	C	LYS 397	3.866	1	1
1720	1ncp	STRUCTURAL CHARACTERIZATION OF A 39 RESIDUE SYNTHETIC PEPTIDE CONTAINING THE TWO ZINC BINDING DOMAINS FROM THE HIV-1 P7 NUCLEOCAPSID PROTEIN BY CD AND NMR SPECTROSCOPY	C	26	N	ARG 17	3.867	1	1
1721	1a1m	MHC CLASS I MOLECULE B*5301 COMPLEXED WITH PEPTIDE TPYDINQML FROM GAG PROTEIN OF HIV2	A	146	C	LEU 9	3.868	1	1
1722	1syx	The crystal structure of a binary U5 snRNP complex	C	125	D	THR 86	3.868	2	1
1723	5a5t	Structure of mammalian eIF3 in the context of the 43S preinitiation complex	M	358	H	ASN 352	3.868	1	1
1724	5b1b	Bovine heart cytochrome c oxidase in the fully reduced state at 1.6 angstrom resolution	S	37	N	LYS 514	3.868	1	1
1725	3h6z	Crystal Structure of the Four MBT Repeats of Drosophila melanogaster Sfmbt in Complex with Peptide RHR (me)K VLR	A	971	L	ARG 23	3.869	1	1
1726	3i6g	Newly identified epitope Mn2 from SARS-CoV M protein complexed withHLA-A*0201	D	146	F	VAL 8	3.869	2	1
1727	4ds7	Crystal structure of yeast calmodulin bound to the C-terminal fragment of spindle pole body protein Spc110	H	902	C	LYS 147	3.869	3	1
1728	5a63	Cryo-EM structure of the human gamma-secretase complex at 3.4 angstrom resolution.	A	693	C	LEU 244	3.869	1	1
1729	6avf	Crystal structure of the KFJ5 TCR-NY-ESO-1-HLA-B*07:02 complex	H	146	P	LEU 13	3.869	1	1
1730	1g7p	CRYSTAL STRUCTURE OF MHC CLASS I H-2KB HEAVY CHAIN COMPLEXED WITH BETA-2 MICROGLOBULIN AND YEAST ALPHA-GLUCOSIDASE	A	146	P	MET 9	3.87	1	1
1731	2p1u	Crystal structure of the ligand binding domain of the retinoid X receptor alpha in complex with 3-(2'-ethoxy)-tetrahydronaphtyl cinnamic acid and a fragment of the coactivator TIF-2	A	284	B	ASP 696	3.87	1	1
1732	3hsv	Structures of SPOP-Substrate Complexes: Insights into Molecular Architectures of BTB-Cul3 Ubiquitin Ligases: SPOPMATHx-MacroH2ASBCpep2	B	129	M	GLY 181	3.87	1	1
1733	4zv6	Crystal structure of the artificial alpharep-7 octarellinV.1 complex	A	102	B	ARG 214	3.87	1	1
1734	1xxp	Yersinia YopH (residues 163-468) C403S binds phosphotyrosyl peptide at two sites	A	386	C	LEU 106	3.871	1	1
1735	2hld	Crystal structure of yeast mitochondrial F1-ATPase	Y	115	1	THR 45	3.871	3	1
1736	2r2m	2-(2-Chloro-6-Fluorophenyl)Acetamides as Potent Thrombin Inhibitors	B	57	H	GLN 300	3.872	1	1
1737	3w5t	Crystal structure of complexes of vitamin D receptor ligand binding domain with lithocholic acid derivatives	A	242	C	LYS 635	3.872	1	1
1738	5die	Crystal Structure of the ER-alpha Ligand-binding Domain in complex with a trifluoro-substituted A-CD ring estrogen derivative (1S,3aR,5S,7aS)-7a-methyl-5-(2,3,5-trifluoro-4-hydroxyphenyl)octahydro-1H-inden-1-ol	A	362	C	ASP 696	3.872	1	1
1739	5klv	Structure of bos taurus cytochrome bc1 with fenamidone inhibited	D	184	H	LYS 78	3.872	1	1
1740	1zhk	Crystal structure of HLA-B*3501 presenting 13-mer EBV antigen LPEPLPQGQLTAY	A	146	C	TYR 13	3.873	1	1
1741	2cik	Insights Into Crossreactivity in Human Allorecognition: The Structure of HLA-B35011 Presenting an Epitope derived from Cytochrome P450.	A	146	C	TYR 9	3.873	1	1
1742	2flw	Crystal structure of Mg2+ and BeF3- ound CheY in complex with CheZ 200-214 solved from a F432 crystal grown in Hepes (pH 7.5)	A	119	B	PHE 214	3.873	1	1
1743	4tt3	The Pathway of Binding of the Intrinsically Disordered Mitochondrial Inhibitor Protein to F1-ATPase	H	46	D	HIS 477	3.873	1	1
1744	5k99	Crystal structure of microcin immunity protein MccF from Bacillus anthracis in complex with McC	B	239	D	ALA 6	3.873	2	1
1745	2ast	Crystal structure of Skp1-Skp2-Cks1 in complex with a p27 peptide	B	2145	A	CYS 1160	3.874	1	1
1746	2fes	Orally active thrombin inhibitors	H	36	D	GLN 65	3.874	1	1
1747	3smn	Crystal structure of human 14-3-3 sigma C38N/N166H in complex with task-3 peptide and stabilizer Fusicoccin A-THF	A	122	P	VAL 374	3.874	1	1
1748	6a8n	The crystal structure of muPAin-1-IG-2 in complex with muPA-SPD at pH8.5	A	192	P	CYS 10	3.874	1	1
1749	5wwu	Crystal Structure of HLA-A*2402 in complex with 2009 pandemic influenza A(H1N1) virus and avian influenza A(H5N1) virus-derived peptide H1-25	A	146	E	PHE 11	3.875	1	1
1750	5hud	Non-covalent complex of and DAHP synthase and chorismate mutase from Corynebacterium glutamicum with bound transition state analog	F	88	C	ASN 472	3.877	1	1
1751	3mrc	Crystal Structure of MHC class I HLA-A2 molecule complexed with HCMV pp65-495-503 nonapeptide V6C variant	A	146	P	VAL 9	3.878	1	1
1752	3rwd	rhesus macaque MHC class I molecule Mamu-B*17-IW11	D	146	F	TRP 11	3.879	2	1
1753	4yvw	crystal structure of an enterovirus 71/coxsackievirus A16 chimeric virus-like particle	D	274	H	LEU 236	3.879	1	1
1754	2be5	Crystal structure of the T. Thermophilus RNA polymerase holoenzyme in complex with inhibitor tagetitoxin	N	671	P	ASP 423	3.88	2	1
1755	3x11	Crystal structure of HLA-B*57:01.I80N.L82R.R83G	A	146	C	PHE 9	3.88	1	1
1756	5a7x	negative stain EM of BG505 SOSIP.664 in complex with sCD4, 17b, and 8ANC195	D	129	C	GLY 212	3.881	1	1
1757	5a8h	cryo-ET subtomogram averaging of BG505 SOSIP.664 in complex with sCD4, 17b, and 8ANC195	J	129	I	GLY 212	3.881	1	1
1758	1rzk	HIV-1 YU2 GP120 ENVELOPE GLYCOPROTEIN COMPLEXED WITH CD4 AND INDUCED NEUTRALIZING ANTIBODY 17B	H	129	L	GLY 212	3.882	1	1
1759	3q47	Crystal structure of TPR domain of CHIP complexed with pseudophosphorylated Smad1 peptide	B	31	C	ASP 465	3.882	1	1
1760	3u3f	Structural basis for the interaction of Pyk2 PAT domain with paxillin LD motifs	B	911	F	LEU 274	3.882	2	1
1761	1o9d	Structural view of a fungal toxin acting on a 14-3-3 regulatory complex	A	129	P	VAL 5	3.884	1	1
1762	3qfb	Crystal structure of the human thioredoxin reductase-thioredoxin complex	D	72	A	GLY 499	3.884	1	1
1763	5w6g	Human antibody 6649 in complex with influenza hemagglutinin H1 Solomon Islands	H	141	L	THR 215	3.885	1	1
1764	1qdu	CRYSTAL STRUCTURE OF THE COMPLEX OF CASPASE-8 WITH THE TRIPEPTIDE KETONE INHIBITOR ZEVD-DCBMK	F	396	G	ASP 299	3.886	2	1
1765	1zot	crystal structure analysis of the CyaA/C-Cam with PMEAPP	A	243	B	ALA 147	3.886	1	1
1766	3lks	Crystal Structure of HLA B*3501 in complex with influenza NP418 epitope from 1980 strain	A	146	C	MET 9	3.886	1	1
1767	5euo	PF6-M1-HLA-A2	C	146	I	LEU 9	3.886	2	1
1768	5z85	The structure of azide-bound cytochrome c oxidase determined using the another batch crystals exposed to 20 mM azide solution for 2 days	S	37	N	LYS 514	3.886	1	1
1769	6bla	Structure of AMM01 Fab, an anti EBV gH/gL neutralizing antibody	H	220	L	SER 216	3.887	1	1
1770	6he9	PAN-proteasome in state 2	F	66	M	VAL 398	3.888	1	1
1771	4gw1	cQFD Meditope	C	103	F	CYS 12	3.89	2	1
1772	4jc3	14-3-3 protein interaction with Estrogen Receptor Alpha provides a novel drug target interface	A	122	B	VAL 595	3.89	1	1
1773	5mzm	Structure of H-2Db in complex with TEIPP APL Trh4 p3P	A	146	C	MET 9	3.89	1	1
1774	5maw	Crystal structure of the flagellin-FliS complex from Bacillus subtilis	E	56	D	ARG 304	3.892	1	1
1775	3s8g	1.8 A structure of ba3 cytochrome c oxidase mutant (A120F) from Thermus thermophilus in lipid environment	B	140	C	GLY 34	3.894	1	1
1776	5dyd	Crystal Structure of the ER-alpha Ligand-binding Domain in Complex with the Cyclofenil Derivative 4,4'-{[(3S)-3-(methylsulfanyl)cyclohexylidene]methanediyl}diphenol	B	362	D	ASP 696	3.895	1	1
1777	6ei2	Crystal Structure of HLA-A68 presenting a C-terminally extended peptide	A	170	C	LEU 19	3.895	1	1
1778	3eh3	Structure of the reduced form of cytochrome ba3 oxidase from Thermus thermophilus	B	140	C	GLY 34	3.896	1	1
1779	3h1k	Chicken cytochrome BC1 complex with ZN++ and an iodinated derivative of kresoxim-methyl bound	D	184	H	LYS 78	3.896	1	1
1780	1sa1	Tubulin-podophyllotoxin: stathmin-like domain complex	A	401	B	ALA 438	3.897	1	1
1781	5fjw	Yeast delta-COP-I mu-homology domain complexed with Dsl1 WxWx(MSE) peptide	E	371	P	ASP 419	3.897	4	1
1782	5hyj	1E6 TCR in Complex with HLA-A02 carrying AQWGPDPAAA	A	146	C	ALA 10	3.897	1	1
1783	6b4j	Crystal structure of human Gle1 CTD-Nup42 GBM-DDX19B(AMPPNP) complex	A	556	E	ASN 479	3.897	2	1
1784	6hso	Crystal structure of the ternary complex of GephE-ADP-Glycine receptor derived peptide	A	724	I	CYS 408	3.897	1	1
1785	2p8o	Crystal Structure of a Benzohydroxamic Acid/Vanadate complex bound to chymotrypsin A	B	107	C	ASN 245	3.898	1	1
1786	3l3k	Crystal structure of HLA-B*4402 in complex with the R5A/F7A double mutant of a self-peptide derived from DPA*0201	A	146	C	PHE 9	3.898	1	1
1787	2uwe	Large CDR3a loop alteration as a function of MHC mutation	H	146	J	LEU 9	3.899	2	1
1788	3sip	Crystal structure of drICE and dIAP1-BIR1 complex	C	37	E	ALA 139	3.9	1	1
1789	5bt1	histone chaperone Hif1 playing with histone H2A-H2B dimer	C	21	D	SER 126	3.9	1	1
1790	4d18	Crystal structure of the COP9 signalosome	G	199	H	ASN 209	3.901	1	1
1791	5dy8	Crystal Structure of the ER-alpha Ligand-binding Domain in Complex with the Cyclofenil Derivative 4,4'-{[(3S)-3-ethylcyclohexylidene]methanediyl}diphenol	B	362	D	ASP 696	3.901	1	1
1792	6id4	Defining the structural basis for human alloantibody binding to human leukocyte antigen allele HLA-A*11:01	E	146	T	LYS 9	3.904	2	1
1793	7kme	CRYSTAL STRUCTURE OF HUMAN ALPHA-THROMBIN INHIBITED WITH SEL2711.	H	36	I	LEU 364	3.904	1	1
1794	1awf	NOVEL COVALENT THROMBIN INHIBITOR FROM PLANT EXTRACT	H	36	I	LEU 64	3.906	1	1
1795	1bii	THE CRYSTAL STRUCTURE OF H-2DD MHC CLASS I IN COMPLEX WITH THE HIV-1 DERIVED PEPTIDE P18-110	A	146	P	ILE 410	3.906	1	1
1796	2anm	Ternary complex of an orally active thrombin inhibitor with human thrombin and a c-terminal hirudin derived exo-sit inhibitor	H	135	L	ARG 15	3.906	1	1
1797	2d11	Crystal structure of the Radixin FERM domain complexed with the NHERF-2 C-terminal tail peptide	A	212	E	PHE 337	3.906	1	1
1798	2wpd	The Mg.ADP inhibited state of the yeast F1c10 ATP synthase	G	149	I	ILE 59	3.906	1	1
1799	4b2q	Model of the yeast F1Fo-ATP synthase dimer based on subtomogram average	G	149	I	ILE 59	3.906	1	1
1800	5frs	Structure of the Pds5-Scc1 complex and implications for cohesin function	A	514	C	GLY 142	3.906	1	1
1801	2vll	The Structural Dynamics and Energetics of an Immunodominant T-cell Receptor are Programmed by its Vbeta Domain	D	146	F	LEU 9	3.907	2	1
1802	3q95	Crystal structure of human estrogen receptor alpha LBD in complex with GRIP peptide and estriol	A	362	C	ASP 696	3.907	1	1
1803	6gev	Mineralocorticoid receptor in complex with (s)-13	A	785	B	GLU 1441	3.907	1	1
1804	1i4f	CRYSTAL STRUCTURE OF HLA-A*0201/MAGE-A4-PEPTIDE COMPLEX	A	146	C	VAL 10	3.908	1	1
1805	2rfx	Crystal Structure of HLA-B*5701, presenting the self peptide, LSSPVTKSF	A	146	C	PHE 9	3.908	1	1
1806	2xk5	Crystal structure of K6-linked diubiquitin	A	6	B	GLY 75	3.908	1	1
1807	4z0k	Rapid development of two Factor IXa inhibitors from Hit to Lead	A	23	B	GLN 139	3.908	1	1
1808	1fzk	MHC CLASS I NATURAL MUTANT H-2KBM1 HEAVY CHAIN COMPLEXED WITH BETA-2 MICROGLOBULIN AND SENDAI VIRUS NUCLEOPROTEIN	A	146	P	LEU 9	3.909	1	1
1809	4aom	MTIP and MyoA complex	T	813	A	GLN 204	3.909	1	1
1810	5jdo	T. congolense haptoglobin-haemoglobin receptor in complex with haemoglobin	E	128	C	ARG 142	3.909	1	1
1811	5yrt	Diol dehydratase, AdoCbl/substrate-free, anaerobically-prepared crystal	K	199	G	ASP 554	3.909	2	1
1812	6mt5	Crystal Structure of HLA-B*37:01 in complex with NP338-V6L influenza peptide	A	146	C	PHE 9	3.909	1	1
1813	1jui	CONCANAVALIN A-CARBOHYDRATE MIMICKING 10-MER PEPTIDE COMPLEX	B	46	Q	SER 10	3.91	1	1
1814	3vxp	HLA-A24 in complex with HIV-1 Nef134-10(6L)	D	146	F	PHE 10	3.91	2	1
1815	5dks	Crystal Structure of the ER-alpha Ligand-binding Domain in complex with a 2-naphthylamino-substituted, ethyl, triaryl-ethylene derivative 4,4'-{2-[3-(naphthalen-1-ylamino)phenyl]but-1-ene-1,1-diyl}diphenol	B	362	D	ASP 696	3.911	1	1
1816	2qpd	An unexpected outcome of surface-engineering an integral membrane protein: Improved crystallization of cytochrome ba3 oxidase from Thermus thermophilus	B	140	C	GLY 34	3.912	1	1
1817	1ibw	STRUCTURE OF THE D53,54N MUTANT OF HISTIDINE DECARBOXYLASE BOUND WITH HISTIDINE METHYL ESTER AT 25 C	E	68	F	TYR 310	3.913	1	1
1818	4zuv	Crystal structure of Equine MHC I(Eqca-N*00602) in complexed with equine infectious anaemia virus (EIAV) derived peptide Env-RW12	A	146	C	TRP 12	3.913	1	1
1819	6fq6	Class 2 : distorted nucleosome	C	95	A	GLY 132	3.914	1	1
1820	5yst	RanM189D in complex with RanBP1-CRM1	B	92	A	LEU 216	3.916	1	1
1821	2iij	Structure of human Asf1a in complex with histone H3	A	41	B	ALA 135	3.917	asym.	5
1822	1rk0	Mhc Class I H-2Kb Heavy Chain Complexed With beta-2 Microglobulin and Herpes Simplex Virus Glycoprotein B peptide	A	146	P	LEU 8	3.918	1	1
1823	6ncp	Crystal structure of HIV-1 broadly neutralizing antibody ACS202	B	107	F	HIS 16	3.918	1	1
1824	1eez	Crystal Structure Determination of HLA-A2.1 Complexed to GP2 Peptide Variant(I2L/V5L)	A	146	C	LEU 9	3.919	1	1
1825	3mrd	Crystal Structure of MHC class I HLA-A2 molecule complexed with HCMV pp65-495-503 nonapeptide V6G variant	A	146	P	VAL 9	3.919	1	1
1826	3w0w	The complex between T36-5 TCR and HLA-A24 bound to HIV-1 Nef134-10(2F) peptide in space group P212121	A	146	C	PHE 10	3.92	1	1
1827	2qac	The closed MTIP-MyosinA-tail complex from the malaria parasite invasion machinery	T	813	A	GLN 204	3.921	1	1
1828	3vxm	The complex between C1-28 TCR and HLA-A24 bound to HIV-1 Nef134-10(2F) peptide	A	146	C	PHE 10	3.921	1	1
1829	4hat	Crystal structure of CRM1 inhibitor Leptomycin B in complex with CRM1-Ran-RanBP1	B	92	A	LEU 216	3.921	1	1
1830	4eak	Co-crystal structure of an AMPK core with ATP	A	544	B	ILE 270	3.922	1	1
1831	2wv4	Crystal structure of foot-and-mouth disease virus 3C protease in complex with a decameric peptide corresponding to the VP1-2A cleavage junction	A	26	C	PHE 10	3.923	2	1
1832	4mg8	Crystal structure of hERa-LBD (Y537S) in complex with alpha-zearalanol	A	362	C	GLU 696	3.923	1	1
1833	6n2y	Bacillus PS3 ATP synthase class 1	I	132	b1	VAL 163	3.923	1	1
1834	1kpu	High resolution crystal structure of the MHC class I complex H-2Kb/VSV8	A	146	P	LEU 8	3.924	1	1
1835	2zl9	2-Substituted-16-ene-22-thia-1alpha,25-dihydroxy-26,27-dimethyl-19-norvitamin D3 analogs: Synthesis, biological evaluation and crystal structure	A	242	C	LYS 635	3.924	1	1
1836	3bvh	Crystal Structure of Recombinant gammaD364A Fibrinogen Fragment D with the Peptide Ligand Gly-Pro-Arg-Pro-Amide	C	338	I	PRO 4	3.924	1	1
1837	4mgc	Crystal structure of hERa-LBD (Y537S) in complex with benzophenone-2	A	362	F	GLU 696	3.924	1	1
1838	3eh5	Structure of the reduced form of cytochrome ba3 oxidase from Thermus thermophilus	B	140	C	GLY 34	3.925	1	1
1839	1bx9	GLUTATHIONE S-TRANSFERASE IN COMPLEX WITH HERBICIDE	A	40	B	GLY 103	3.926	1	1
1840	4hv8	Crystal Structure of H2Db-H155A-NPM6I	C	146	F	MET 9	3.926	2	1
1841	6k0a	cryo-EM structure of an archaeal Ribonuclease P	C	206	E	TYR 95	3.927	1	1
1842	4ftg	The crystal structure of an AHNAK peptide in complex with the S100A10/AnxA2 heterotetramer	E	2	D	GLU 14	3.928	1	1
1843	5c0i	HAL-A02 carrying RQFGPDFPTI	A	146	C	ILE 10	3.928	1	1
1844	1z7z	Cryo-em structure of human coxsackievirus A21 complexed with five domain icam-1kilifi	1	98	5	THR 239	3.932	3	2
1845	4u5c	Crystal structure of GluA2, con-ikot-ikot snail toxin, partial agonist FW and postitive modulator (R,R)-2b complex	B	752	F	ALA 86	3.932	1	1
1846	1th1	Beta-catenin in complex with a phosphorylated APC 20aa repeat fragment	A	270	C	GLN 1529	3.933	1	1
1847	2qie	Staphylococcus aureus molybdopterin synthase in complex with precursor Z	A	123	B	GLY 77	3.933	1	1
1848	5l7h	MCR IN COMPLEX WITH ligand	A	785	B	GLU 1441	3.935	1	1
1849	5ybe	Structure of KANK1/KIF21A complex	A	1202	B	ASP 1156	3.935	1	1
1850	6mtl	Crystal Structure of HLA-B*44:05 in complex with NP338 influenza peptide	A	146	C	PHE 9	3.935	1	1
1851	2pmc	Crystal Structure of CheY-Mg(2+) in Complex with CheZ(C15) Peptide solved from a P1 Crystal	B	119	F	PHE 214	3.936	2	1
1852	1hte	X-RAY CRYSTALLOGRAPHIC STUDIES OF A SERIES OF PENICILLIN-DERIVED ASYMMETRIC INHIBITORS OF HIV-1 PROTEASE	B	45	C	SER 205	3.937	1	1
1853	3et1	Structure of PPARalpha with 3-[5-Methoxy-1-(4-methoxy-benzenesulfonyl)-1H-indol-3-yl]-propionic acid	B	292	Q	GLU 696	3.937	2	1
1854	3pwu	An immmunodominant CTL epitope from rinderpest virus presented by cattle MHC class I molecule N*01801(BoLA-A11)	A	145	C	ILE 9	3.937	1	1
1855	4iim	Crystal structure of the Second SH3 Domain of ITSN1 bound with a synthetic peptide	B	928	D	TRP 2012	3.937	1	1
1856	5w69	HLA-C*06:02 presenting ARFNDLRFV	A	146	I	VAL 9	3.937	1	1
1857	1e28	Nonstandard peptide binding of HLA-B*5101 complexed with HIV immunodominant epitope KM2(TAFTIPSI)	A	146	C	ILE 8	3.938	1	1
1858	2clz	Mhc Class I Natural Mutant H-2Kbm8 Heavy Chain Complexed With beta-2 Microglobulin and pBM1 peptide	A	146	C	ILE 8	3.939	1	1
1859	4ruo	Crystal structure of zVDR L337H mutant-gemini complex	B	686	X	VAL 452	3.939	1	1
1860	3ob2	Crystal structure of c-Cbl TKB domain in complex with double phosphorylated EGFR peptide	B	322	A	THR 1074	3.94	1	1
1861	4bg6	14-3-3 interaction with Rnd3 prenyl-phosphorylation motif	A	49	Q	CYS 347	3.94	1	1
1862	5yan	Deconstructing the Salt-Bridge Network of a Computationally Designed Collagen Heterotrimer	D	31	E	GLY 32	3.94	2	1
1863	6fkl	Tubulin-TUB015 complex	A	401	B	THR 439	3.94	1	1
1864	1cbw	BOVINE CHYMOTRYPSIN COMPLEXED TO BPTI	B	107	C	ASN 245	3.941	1	1
1865	1lti	HEAT-LABILE ENTEROTOXIN (LT-I) COMPLEX WITH T-ANTIGEN	C	217	E	ASN 103	3.942	1	1
1866	1juq	GGA3 VHS domain complexed with C-terminal peptide from cation-dependent Mannose 6-phosphate receptor	B	100	F	MET 313	3.943	2	1
1867	2clv	MHC Class I Natural Mutant H-2Kbm8 Heavy Chain Complexed With beta-2 Microglobulin and pBM8 peptide	A	146	C	LEU 8	3.943	1	1
1868	3sqv	Crystal Structure of E. coli O157:H7 E3 ubiquitin ligase, NleL, with a human E2, UbcH7	C	64	A	ARG 782	3.943	1	1
1869	3lkr	Crystal Structure of HLA B*3501 in complex with influenza NP418 epitope from 2009 H1N1 swine origin strain	A	146	C	MET 9	3.944	1	1
1870	5h5z	Crystal structure of bony fish MHC class I, peptide and B2m II	A	143	C	ILE 9	3.944	1	1
1871	5ib5	Crystal structure of HLA-B*27:09 complexed with the self-peptide pVIPR and Copper	D	146	F	LEU 9	3.945	2	1
1872	5tmt	Crystal Structure of the ER-alpha Ligand-binding Domain (Y537S) in Complex with 4,4'-((1,3-dihydro-2H-inden-2-ylidene)methylene)diphenol	A	362	C	ASP 696	3.945	1	1
1873	1fve	X-RAY STRUCTURES OF THE ANTIGEN-BINDING DOMAINS FROM THREE VARIANTS OF HUMANIZED ANTI-P185-HER2 ANTIBODY 4D5 AND COMPARISON WITH MOLECULAR MODELING	D	221	C	CYS 214	3.946	2	1
1874	5w66	RNA polymerase I Initial Transcribing Complex State 3	K	48	C	GLN 335	3.946	1	1
1875	4yl8	Crystal structure of the Crumbs/Moesin complex	A	278	B	ILE 2146	3.947	1	1
1876	1kpr	The human non-classical major histocompatibility complex molecule HLA-E	C	146	Q	LEU 9	3.948	2	1
1877	3mrb	Crystal Structure of MHC class I HLA-A2 molecule complexed with HCMV pp65-495-503 nonapeptide A7H variant	A	146	P	VAL 9	3.948	1	1
1878	1k90	Crystal structure of the adenylyl cyclase domain of anthrax edema factor (EF) in complex with calmodulin and 3' deoxy-ATP	A	527	D	ALA 147	3.949	1	1
1879	5m01	Crystal structure of murine P14 TCR/ H-2Db complex with PA, modified gp33 peptide from LCMV	A	146	P	MET 9	3.95	1	1
1880	5ijv	Crystal structure of bovine Fab E03	D	249	C	CYS 211	3.951	2	1
1881	4nnx	Crystal structure of PKD2 phosphopeptide bound to HLA-A2	A	146	C	VAL 9	3.952	1	1
1882	4djs	Structure of beta-catenin in complex with a stapled peptide inhibitor	A	335	B	TRP 16	3.953	1	1
1883	4huu	Crystal Structure of H2Db-NPM6I	D	146	F	MET 9	3.955	2	1
1884	4zrj	Structure of Merlin-FERM and CTD	A	228	B	LEU 595	3.955	1	1
1885	4cvz	COMPLEX OF A B21 CHICKEN MHC CLASS I MOLECULE AND A 10MER CHICKEN PEPTIDE	A	143	C	LEU 10	3.956	1	1
1886	5dz3	Crystal Structure of the ER-alpha Ligand-binding Domain in Complex with the Cyclofenil Derivative 4,4'-{[4-(fluoromethyl)cyclohexylidene]methanediyl}diphenol	B	362	D	ASP 696	3.956	1	1
1887	1a1o	MHC CLASS I MOLECULE B*5301 COMPLEXED WITH PEPTIDE LS6 (KPIVQYDNF) FROM THE MALARIA PARASITE P. FALCIPARUM	A	146	C	PHE 9	3.957	1	1
1888	2axg	The Immunogenicity of a Viral Cytotoxic T Cell Epitope is controlled by its MHC-bound Conformation	A	146	C	TYR 10	3.957	1	1
1889	2ka6	NMR structure of the CBP-TAZ2/STAT1-TAD complex	A	87	B	VAL 750	3.957	asym.	8
1890	6gyl	Structure of a yeast closed complex with distorted DNA (core CCdist)	W	99	X	LEU 283	3.958	1	1
1891	1ggd	CRYSTAL STRUCTURE OF GAMMA CHYMOTRYPSIN WITH N-ACETYL-LEUCIL-PHENYLALANINE ALDEHYDE BOUND AT THE ACTIVE SITE	B	107	C	ASN 245	3.959	1	1
1892	1yph	High resolution structure of bovine alpha-chymotrypsin	C	107	E	ASN 245	3.959	1	1
1893	3bg1	Architecture of a Coat for the Nuclear Pore Membrane	F	173	E	ASN 304	3.96	1	1
1894	3mrj	Crystal Structure of MHC class I HLA-A2 molecule complexed with HCV NS3-1073-1081 nonapeptide V5M variant	A	146	P	VAL 9	3.96	1	1
1895	3rqg	Cerebral cavernous malformation 3 (CCM3) in complex with paxillin LD4	C	172	E	LEU 273	3.96	1	1
1896	2eu0	The NMR ensemble structure of the Itk SH2 domain bound to a phosphopeptide	A	67	B	PRO 124	3.961	asym.	10
1897	2ovm	Progesterone Receptor with Bound Asoprisnil and a Peptide from the Co-Repressor NCoR	A	734	B	GLY 2273	3.961	1	1
1898	5v5l	Crystal structure of HLA-B*5801 complex with HIV-1 gag derived peptide TW10	C	146	F	TRP 10	3.961	2	1
1899	4yaq	Crystal structure of a computationally optimized PG9 mutant	A	228	B	CYS 211	3.962	2	1
1900	1i1f	Crystal structure of human class i mhc (hla-a2.1) complexed with beta 2-microglobulin and hiv-rt variant peptide i1y	D	146	F	VAL 9	3.963	2	1
1901	1ab9	CRYSTAL STRUCTURE OF BOVINE GAMMA-CHYMOTRYPSIN	B	107	C	ASN 245	3.964	1	1
1902	6d03	Cryo-EM structure of a Plasmodium vivax invasion complex essential for entry into human reticulocytes; one molecule of parasite ligand.	D	511	B	PHE 760	3.965	1	1
1903	1afq	CRYSTAL STRUCTURE OF BOVINE GAMMA-CHYMOTRYPSIN COMPLEXED WITH A SYNTHETIC INHIBITOR	B	107	C	ASN 245	3.966	1	1
1904	3m99	Structure of the Ubp8-Sgf11-Sgf73-Sus1 SAGA DUB module	D	9	C	GLN 96	3.966	1	1
1905	4znh	Crystal Structure of the ER-alpha Ligand-binding Domain (Y537S) in complex with a 2-Fluoro-substituted OBHS derivative	B	362	D	ASP 696	3.966	1	1
1906	3bvn	High resolution crystal structure of HLA-B*1402 in complex with the latent membrane protein 2 peptide (LMP2) of Epstein-Barr virus	D	146	F	VAL 9	3.968	2	1
1907	4wvt	Crystal structure of XIAP-BIR2 domain complexed with ligand bound	B	206	D	PHE 5	3.968	2	1
1908	3w5q	Crystal structure of complexes of vitamin D receptor ligand binding domain with lithocholic acid derivatives	A	242	C	LYS 635	3.969	1	1
1909	5hhp	Crystal Structure of HLA-A*0201 in complex with M1-G4E	A	146	C	LEU 9	3.969	1	1
1910	6iy2	Structure of Snf2-MMTV-A nucleosome complex at shl2 in ADP state	H	34	B	GLY 102	3.969	1	1
1911	8gch	GAMMA-CHYMOTRYPSIN IS A COMPLEX OF ALPHA-CHYMOTRYPSIN WITH ITS OWN AUTOLYSIS PRODUCTS	F	107	G	ASN 245	3.969	1	1
1912	3dxa	Crystal Structure of the DM1 TCR in complex with HLA-B*4405 and decamer EBV antigen	F	146	H	PHE 10	3.97	2	1
1913	1n8o	Crystal structure of a complex between bovine chymotrypsin and ecotin	B	107	C	ASN 245	3.971	1	1
1914	1p1z	X-RAY CRYSTAL STRUCTURE OF THE LECTIN-LIKE NATURAL KILLER CELL RECEPTOR LY-49C BOUND TO ITS MHC CLASS I LIGAND H-2Kb	A	146	P	LEU 8	3.971	1	1
1915	3bvd	Structure of Surface-engineered Cytochrome ba3 Oxidase from Thermus thermophilus under Xenon Pressure, 100psi 5min	B	140	C	GLY 34	3.971	1	1
1916	6nr8	hTRiC-hPFD Class6	L	65	I	HIS 534	3.971	1	1
1917	5b1l	The mouse nucleosome structure containing H3t	D	34	F	GLY 102	3.973	1	1
1918	6b23	Capsid protein and C-terminal part of CpmB protein in the Staphylococcus aureus pathogenicity island 1 80alpha-derived procapsid	B	235	c	LYS 72	3.973	5	1
1919	1z7x	X-ray structure of human ribonuclease inhibitor complexed with ribonuclease I	X	7	W	SER 460	3.974	1	1
1920	4ppp	Crystal Structure of the Estrogen Receptor alpha Ligand-binding Domain in Complex with Fluoro-Resveratrol	A	362	C	LEU 694	3.974	1	1
1921	1e27	Nonstandard peptide binding of HLA-B*5101 complexed with HIV immunodominant epitope KM1(LPPVVAKEI)	A	146	C	ILE 9	3.975	1	1
1922	6nhg	Rhodobacter sphaeroides Mitochondrial respiratory chain complex	D	184	H	LYS 78	3.975	1	1
1923	4ayf	Crystal structure of the complex of the Caf1M:Caf1 chaperone:subunit preassembly complex carrying the Tyr40Ala mutation in the Caf1M chaperone	A	139	B	GLN 149	3.978	1	1
1924	5ot2	RNA polymerase II elongation complex in the presence of 3d-Napht-A	E	171	B	PHE 1224	3.978	1	1
1925	3mrr	Crystal Structure of MHC class I HLA-A2 molecule complexed with Human Prostaglandin Transporter decapeptide	A	146	P	ILE 10	3.981	1	1
1926	4y1a	immune complex	E	68	C	GLY 11	3.981	1	1
1927	6c9h	non-phosphorylated AMP-activated protein kinase bound to pharmacological activator R734	A	546	B	ILE 270	3.981	1	1
1928	3e7c	Glucocorticoid Receptor LBD bound to GSK866	B	579	D	LYS 751	3.982	1	1
1929	4peq	Structure of bovine ribonuclease inhibitor complexed with bovine ribonuclease I	A	7	B	SER 456	3.986	1	1
1930	2vof	Structure of mouse A1 bound to the Puma BH3-domain	A	147	B	GLU 153	3.987	1	1
1931	2pye	Crystal Structures of High Affinity Human T-Cell Receptors Bound to pMHC RevealNative Diagonal Binding Geometry TCR Clone C5C1 Complexed with MHC	A	146	C	CYS 9	3.988	1	1
1932	3b6f	Nucleosome core particle treated with cisplatin	H	31	B	GLY 102	3.988	1	1
1933	3s3b	Structure of Thermus thermophilus cytochrome ba3 oxidase 240s after Xe depressurization	B	140	C	GLY 34	3.988	1	1
1934	5q10	Ligand binding to FARNESOID-X-RECEPTOR	A	307	B	LYS 755	3.988	1	1
1935	6b4i	Crystal structure of human Gle1 CTD-Nup42 GBM-DDX19B(ADP) complex	B	556	F	ASN 479	3.988	1	1
1936	4zus	Crystal structure of Equine MHC I(Eqca-N*00602) in complexed with equine infectious anaemia virus (EIAV) derived peptide REV-QW11	A	146	C	TRP 11	3.99	1	1
1937	5e08	Specific Recognition of a Single-stranded RNA Sequence by an Engineered Synthetic Antibody Fragment	H	232	L	CYS 215	3.99	1	1
1938	5f99	X-ray Structure of the MMTV-A Nucleosome Core Particle	H	34	B	GLY 102	3.991	1	1
1939	5mk0	Crystal structure of the His Domain Protein Tyrosine Phosphatase (HD-PTP/PTPN23) Bro1 domain (Endofin peptide complex)	A	199	B	GLN 21	3.991	1	1
1940	5yjy	Structure of the Ndi1 protein from Saccharomyces cerevisiae in complex with AC0-12.	B	105	A	LEU 513	3.991	1	1
1941	3a0b	Crystal structure of Br-substituted Photosystem II complex	V	56	J	LEU 40	3.992	1	1
1942	3d9t	CIAP1-BIR3 in complex with N-terminal peptide from Caspase-9 (ATPFQE)	B	299	D	GLU 6	3.992	2	1
1943	4h13	Crystal Structure of the Cytochrome b6f Complex from Mastigocladus laminosus with TDS	C	281	E	ILE 32	3.992	1	1
1944	5tlg	Crystal Structure of the ER-alpha Ligand-binding Domain (Y537S) in Complex with (E)-4,4''-dihydroxy-3'-((hydroxyiminio)methyl)-[1,1':2',1''-terphenyl]-4'-olate	A	362	C	ASP 696	3.992	1	1
1945	3roo	Murine class I major histocompatibility complex H-2Kb in complex with immunodominant LCMV-derived gp34-41 peptide	A	146	E	MET 8	3.994	1	1
1946	4y3b	Crystal structure of C-terminal modified Tau peptide-hybrid 201D with 14-3-3sigma	B	49	D	THR 217	3.994	1	1
1947	5gr9	Crystal structure of PXY-TDIF/CLE41	B	397	C	ASN 104	3.994	1	1
1948	1kiu	FimH adhesin Q133N mutant-FimC chaperone complex with methyl-alpha-D-mannose	C	112	D	GLN 279	3.997	2	1
1949	2f74	Murine MHC class I H-2Db in complex with human b2-microglobulin and LCMV-derived immunodminant peptide gp33	D	146	F	MET 9	3.997	2	1
1950	2x51	M6 delta Insert1	A	794	B	LYS 149	3.997	1	1
1951	3s3d	Structure of Thermus thermophilus cytochrome ba3 oxidase 480s after Xe depressurization	B	140	C	GLY 34	3.997	1	1
1952	5jvd	Tubulin-TUB092 complex	A	401	B	ALA 440	3.997	1	1
1953	5ud9	Crystal structure of 354BG18 Fab	H	231	L	CYS 215	3.997	1	1
1954	1fzm	MHC CLASS I NATURAL MUTANT H-2KBM8 HEAVY CHAIN COMPLEXED WITH BETA-2 MICROGLOBULIN AND VESICULAR STOMATITIS VIRUS NUCLEOPROTEIN	A	146	P	LEU 8	3.998	1	1
1955	5gha	Sulfur Transferase TtuA in complex with Sulfur Carrier TtuB	C	234	G	SER 63	3.998	2	1
1956	5gtb	crystal structure of intermembrane space region of the ARC6-PDV2 complex	A	690	B	GLY 307	3.998	1	1
1957	5swq	Crystal Structure of HLA-A*0201 in complex with NA231, an influenza epitope	A	146	C	VAL 108	3.998	1	1
1958	6gx7	Tubulin-CopN-alphaRep complex	C	401	D	ASP 441	3.998	2	1
1959	4ypg	Structural Insights Into the Neutralization Properties of a Human Anti-Interferon Monoclonal Antibody	B	217	A	CYS 215	3.999	1	1
1960	5eu4	HLA Class I antigen	A	146	C	ALA 9	3.999	1	1
1961	1uxw	CRYSTAL STRUCTURE OF HLA-B*2709 COMPLEXED WITH THE LATENT MEMBRANE PROTEIN 2 PEPTIDE (LMP2) OF EPSTEIN-BARR VIRUS	A	146	C	VAL 9	4	1	1
1962	2fmi	Crystal structure of CheY in complex with CheZ 200-214 solved from a F432 crystal grown in Tris (pH 8.4)	A	119	B	PHE 214	4	1	1
1963	4n0c	42F3 TCR pCPE3/H-2Ld complex	A	146	B	LEU 9	4.002	1	1
1964	6e3i	Human Bfl-1 in complex with the Bfl-1-specific designed peptide srt.F4	A	147	B	GLY 23	4.002	1	1
1965	2v2x	T cell cross-reactivity and conformational changes during TCR engagement.	D	146	F	LEU 9	4.003	2	1
1966	1ktl	The human non-classical major histocompatibility complex molecule HLA-E	C	146	Q	LEU 9	4.004	2	1
1967	3u7d	Crystal structure of the KRIT1/CCM1 FERM domain in complex with the heart of glass (HEG1) cytoplasmic tail	A	475	B	PHE 1381	4.004	1	1
1968	4jqv	HLA-B*18:01 in complex with Epstein-Barr virus BZLF1-derived peptide (residues 173-180)	A	146	B	TYR 8	4.004	1	1
1969	5xpn	Crystal structure of VDR-LBD complexed with 25RS-(hydroxyphenyl)-25-methoxy-2-methylidene-19,26,27-trinor-1-hydroxyvitamin D3	A	242	C	LYS 635	4.004	1	1
1970	6avg	Crystal structure of the KFJ37 TCR-NY-ESO-1-HLA-B*07:02 complex	F	146	Q	LEU 13	4.004	2	1
1971	3n2g	TUBULIN-NSC 613863: RB3 Stathmin-like domain complex	A	401	B	ALA 438	4.005	1	1
1972	3vt4	Crystal structures of rat VDR-LBD with R270L mutation	A	242	C	LYS 635	4.005	1	1
1973	4x57	Structure of an Arabidopsis E2 / Membrane-anchored Ubiquitin-fold Protein Complex	D	56	C	GLY 148	4.005	2	1
1974	1a1n	MHC CLASS I MOLECULE B*3501 COMPLEXED WITH PEPTIDE VPLRPMTY FROM THE NEF PROTEIN (75-82) OF HIV1	A	146	C	TYR 8	4.006	1	1
1975	3bqd	Doubling the Size of the Glucocorticoid Receptor Ligand Binding Pocket by Deacylcortivazol	A	579	B	GLU 751	4.006	1	1
1976	3fal	humanRXR alpha & mouse LXR alpha complexed with Retenoic acid and GSK2186	D	271	A	ALA 458	4.007	1	1
1977	4g2h	Structural basis for the accommodation of bis- and tris-aromatic derivatives in Vitamin D Nuclear Receptor	A	274	B	GLN 696	4.007	1	1
1978	5gjx	Crystal structure of DUCK MHC I for 2.06 angstrom	A	145	C	ILE 9	4.007	1	1
1979	2oi9	Structure of the 2C/Ld/QL9 allogeneic complex	A	146	Q	LEU 9	4.008	1	1
1980	2x4t	Crystal structure of MHC CLass I HLA-A2.1 bound to a Peiodate- cleavable peptide	A	146	C	VAL 9	4.008	2	1
1981	3du7	Tubulin-colchicine-phomopsin A: Stathmin-like domain complex	C	401	D	ASP 437	4.009	1	1
1982	1hv2	SOLUTION STRUCTURE OF YEAST ELONGIN C IN COMPLEX WITH A VON HIPPEL-LINDAU PEPTIDE	B	159	A	ILE 99	4.01	asym.	4
1983	5adx	CryoEM structure of dynactin complex at 4.0 angstrom resolution	K	273	B	PHE 376	4.01	1	1
1984	5afu	Cryo-EM structure of dynein tail-dynactin-BICD2N complex	K	273	B	PHE 376	4.01	1	1
1985	5nw4	Human cytoplasmic dynein-1 bound to dynactin and an N-terminal construct of BICD2	Y	273	H	PHE 376	4.01	1	1
1986	1ky6	AP-2 CLATHRIN ADAPTOR ALPHA-APPENDAGE IN COMPLEX WITH EPSIN DPW PEPTIDE	A	711	P	GLY 381	4.011	1	1
1987	1nan	MCH CLASS I H-2KB MOLECULE COMPLEXED WITH PBM1 PEPTIDE	H	146	M	ILE 8	4.011	1	1
1988	4a3l	RNA Polymerase II initial transcribing complex with a 7nt DNA-RNA hybrid and soaked with AMPCPP	E	171	B	PHE 1224	4.011	1	1
1989	5c0g	HLA-A02 carrying YLGGPDFPTI	A	146	C	ILE 10	4.011	1	1
1990	2zmh	Crystal Structure of Rat Vitamin D Receptor Bound to Adamantyl Vitamin D Analogs: Structural Basis for Vitamin D Receptor Antagonism and/or Partial Agonism	A	242	C	LYS 635	4.012	1	1
1991	4bxw	Crystal Structure of the Prothrombinase Complex from the Venom of Pseudonaja Textilis	B	246	F	ILE 18	4.012	1	1
1992	3sqb	Structure of the major type 1 pilus subunit FimA bound to the FimC chaperone	A	112	B	GLN 159	4.013	1	1
1993	4wpx	Chaetomium theromophilum TREX2 CID domain complex	E	1164	D	LYS 176	4.015	1	1
1994	2p5e	Crystal Structures of High Affinity Human T-Cell Receptors Bound to pMHC Reveal Native Diagonal Binding Geometry	A	146	C	CYS 9	4.016	1	1
1995	6g0y	X-ray structure of M-21 protein complex	E	159	G	PHE 20	4.017	1	1
1996	1kjm	TAP-A-associated rat MHC class I molecule	A	146	P	ARG 9	4.018	1	1
1997	1utc	Clathrin terminal domain complexed with TLPWDLWTT	B	278	Q	TRP 7	4.019	2	1
1998	1ytv	Maltose-binding protein fusion to a C-terminal fragment of the V1a vasopressin receptor	A	193	M	ASN 386	4.02	1	1
1999	3gct	STRUCTURE OF GAMMA-*CHYMOTRYPSIN IN THE RANGE $P*H 2.0 TO $P*H 10.5 SUGGESTS THAT GAMMA-CHYMOTRYPSIN IS A COVALENT ACYL-ENZYME ADDUCT AT LOW $P*H	F	107	G	ASN 245	4.02	1	1
[truncated: 4,498 more rows]
