# Supplementary material for: NeissLock provides an inducible protein anhydride for covalent targeting of endogenous proteins
Source: Nat Commun. 2021 Jan 29;12:717. doi: 10.1038/s41467-021-20963-5 (PMC7846742; doi:10.1038/s41467-021-20963-5)
Supplement: Supplementary file 4 — Supp Data 2 [file 41467_2021_20963_MOESM4_ESM.xlsx]

## Sheet: Sheet1
Primer name	Sequence (5'-3')	Function
CB379_orilong_fwd	GGTTTCGCCACCTCTGACTTGAGCGTCG	General backbone assembly
CB380_orilong_rev	GAACCGTAAAAAGGCCGCGTTGCTGGCG	General backbone assembly
FM01_pET28_fwd	CTCGCGCTTTTAAGCTTGCTAACGCACTCGAGC	Initial SPM exploration and template
FM01_pET28_rev	GTCATGCTAGCTCCACTACCTTCATGCCATTCAATTTTCTGC	Initial SPM exploration and template
FM01_FrpC_fwd	CTCGAGGGTAGTGGTGACCCGCTTGCGTTAGACTTAGATG	Initial SPM exploration and template
FM01_FrpC_rev	GTTAGCAAGCTTAAAAGCGCGAGTGCAAATTGTC	Initial SPM exploration and template
FM01_αHER2_Affi_fwd	CATGAAGGTAGTGGAGCTAGCATGACTGGTGGAC	Initial SPM exploration and template
FM01_αHER2_Affi_rev	GGTCACCACTACCCTCGAGGCCTTTCGGCG	Initial SPM exploration and template
FM03_longSPM_fwd	TAAGCTTGCTAACGCACTCGAG	Initial SPM exploration and template
FM03_longSPM_rev	ACCACTACCCTCGAGGCC	Initial SPM exploration and template
FM04_longSPM_fwd	CAGGCGCCGAAAGGCCTC	Initial SPM exploration and template
FM04_longSPM_rev	GTGGTGGTGCTCGAGTGCG	Initial SPM exploration and template
AS026_GSG-CTag_FW	GGGAGCGGTGAGCCAGAGG	ODC cloning
AS027_HisSSG_RE	GCCGCTGCTGTGATGATGATGATG	ODC, initial TGFα-SPM cloning
AS030_gB01_FW1	GCCATCATCATCATCATCACAGCAGCGGC	gBlock amplification for ODC cloning
AS031_gB01_RE1	AAGCTTTTAAGCCTCTGGCTCACCGCTCCC	gBlock amplification for ODC cloning
AS028_GSSHis_RE	GTGATGATGATGATGATGGCTGCTGC	Initial OAZ-SPM cloning
AS029_SPM_FW74	GATCCACTGGCATTAGATCTTGATGGCG	Initial OAZ-SPM, TGFα-SPM cloning
AS032_SPM-NT_RE	GCCATCAAGATCTAATGCCAGTGGATC	Initial OAZ-SPM cloning
AS033_SPM591_RE	GAAACGCGAGTGCAGATTATCTGC	SPM truncation
AS034_SPM591-GSG-CTag_FW	GCAGCAGATAATCTGCACTCGCGTTTCGGGAGCGGTGAGCCAGAGGC	SPM truncation
AS020_SpyTag-A(GCG)_RE	CTTCGTCGGCTTGTAGGCGTCC	SpyTag-SPM and SpyTag-A-SPM cloning
AS021_SpyTag-LSPM_FW	GGACGCCTACAAGCCGACGAAGGATCCACTGGCATTAGATCTTGATG	SpyTag-SPM cloning
AS022_SpyTag-A-LSPM_FW	GGACGCCTACAAGCCGACGAAGGCCGATCCACTGGCATTAGATCTTGATG	SpyTag-A-SPM cloning
AS037_AZ-K153A_FW	CGCCTTGCCTGAAGGCTCTGCAGATTCGTTTGCCGTGTTGTTG	OAZ-SPM mutant cloning
AS038_AZ-K153A_RE	CAACAACACGGCAAACGAATCTGCAGAGCCTTCAGGCAAGGCG	OAZ-SPM mutant cloning
AS039_AZ-V198A_FW	CCTTCCTTGGCTTCGAGATCGCGCGTCCAGGGCATCCG	OAZ-SPM mutant cloning
AS040_AZ-V198A_RE	CGGATGCCCTGGACGCGCGATCTCGAAGCCAAGGAAGG	OAZ-SPM mutant cloning
AS041_AZ-A215R_FW	GCGTCCTGACGCTTGTTTTATGCGTTATACTTTCGAAGATCCACTGGCATTAG	OAZ-SPM mutant cloning
AS042_AZ-A215R_RE	CTAATGCCAGTGGATCTTCGAAAGTATAACGCATAAAACAAGCGTCAGGACGC	OAZ-SPM mutant cloning
AS043_ODC-K92R_FW	GGGTTTGACTGCGCGAGCCGTACAGAAATCCAACTGGTTCAAAGTTTAGG	ODC mutant cloning
AS044_ODC-K92R_RE	CCTAAACTTTGAACCAGTTGGATTTCTGTACGGCTCGCGCAGTCAAACCC	ODC mutant cloning
AS045_SpyTag-SPM_V	GGACGCCTACAAGCCGACGAAGGTGGATCCACTGGCATTAGATCTTGATG	SpyTag-X-SPM variant cloning
AS046_SpyTag-SPM_Y	GGACGCCTACAAGCCGACGAAGTATGATCCACTGGCATTAGATCTTGATG	SpyTag-X-SPM variant cloning
AS047_SpyTag-SPM_W	GGACGCCTACAAGCCGACGAAGTGGGATCCACTGGCATTAGATCTTGATG	SpyTag-X-SPM variant cloning
AS048_SpyTag-SPM_T	GGACGCCTACAAGCCGACGAAGACCGATCCACTGGCATTAGATCTTGATG	SpyTag-X-SPM variant cloning
AS049_SpyTag-SPM_S	GGACGCCTACAAGCCGACGAAGAGCGATCCACTGGCATTAGATCTTGATG	SpyTag-X-SPM variant cloning
AS050_SpyTag-SPM_P	GGACGCCTACAAGCCGACGAAGCCGGATCCACTGGCATTAGATCTTGATG	SpyTag-X-SPM variant cloning
AS051_SpyTag-SPM_F	GGACGCCTACAAGCCGACGAAGTTTGATCCACTGGCATTAGATCTTGATG	SpyTag-X-SPM variant cloning
AS052_SpyTag-SPM_M	GGACGCCTACAAGCCGACGAAGATGGATCCACTGGCATTAGATCTTGATG	SpyTag-X-SPM variant cloning
AS053_SpyTag-SPM_K	GGACGCCTACAAGCCGACGAAGAAAGATCCACTGGCATTAGATCTTGATG	SpyTag-X-SPM variant cloning
AS054_SpyTag-SPM_L	GGACGCCTACAAGCCGACGAAGCTGGATCCACTGGCATTAGATCTTGATG	SpyTag-X-SPM variant cloning
AS055_SpyTag-SPM_I	GGACGCCTACAAGCCGACGAAGATTGATCCACTGGCATTAGATCTTGATG	SpyTag-X-SPM variant cloning
AS056_SpyTag-SPM_H	GATCCACTGGCATTAGATCTTGATGCATGGACGCCTACAAGCCGACGAAG	SpyTag-X-SPM variant cloning
AS057_SpyTag-SPM_G	GATCCACTGGCATTAGATCTTGATGGGCGGACGCCTACAAGCCGACGAAG	SpyTag-X-SPM variant cloning
AS058_SpyTag-SPM_Q	GATCCACTGGCATTAGATCTTGATGCAGGGACGCCTACAAGCCGACGAAG	SpyTag-X-SPM variant cloning
AS059_SpyTag-SPM_E	GATCCACTGGCATTAGATCTTGATGGAAGGACGCCTACAAGCCGACGAAG	SpyTag-X-SPM variant cloning
AS060_SpyTag-SPM_C	GATCCACTGGCATTAGATCTTGATGTGCGGACGCCTACAAGCCGACGAAG	SpyTag-X-SPM variant cloning
AS061_SpyTag-SPM_D	GATCCACTGGCATTAGATCTTGATGGATGGACGCCTACAAGCCGACGAAG	SpyTag-X-SPM variant cloning
AS062_SpyTag-SPM_N	GATCCACTGGCATTAGATCTTGATGAACGGACGCCTACAAGCCGACGAAG	SpyTag-X-SPM variant cloning
AS063_SpyTag-SPM_R	GATCCACTGGCATTAGATCTTGATGCGCGGACGCCTACAAGCCGACGAAG	SpyTag-X-SPM variant cloning
AS073_OAZ1-220Y-SPM_RE	CAAGATCTAATGCCAGTGGATCATATTCGAAAGTATATGCCATAAAAC	OAZ-Y-SPM variant cloning
AS074_OAZ-220Y-SPM_FW	GTTTTATGGCATATACTTTCGAATATGATCCACTGGCATTAGATCTTG	OAZ-Y-SPM variant cloning
AS076_OAZ1-220GSY-SPM_FW	TTTTATGGCATATACTTTCGAAGGCTCGTATGATCCACTGGCATTAGATC	OAZ-GSY-SPM variant cloning
AS075_OAZ1-220GSY-SPM_RE	ATCTAATGCCAGTGGATCATACGAGCCTTCGAAAGTATATGCCATAAAAC	OAZ-GSY-SPM variant cloning
AS092_TGFa_GSY_SPM_FW	GAACATGCTGACCTTCTTGCCGGCTCGTATGATCCACTGGCATTAGATCTTGATG	TGFα-GSY-SPM variant cloning
AS093_TGFa_GSY_SPM_RE	CATCAAGATCTAATGCCAGTGGATCATACGAGCCGGCAAGAAGGTCAGCATGTTC	TGFα-GSY-SPM variant cloning
AS096_tPA_EGFR_FW	CGCCCGGTTCCGGAGACTGGAGGAAAAGAAAGTTTGCCAAGG	sEGFR cloning
AS097_tPA_EGFR_RE	CCTTGGCAAACTTTCTTTTCCTCCAGTCTCCGGAACCGGGCG	sEGFR cloning
AS098_sEGFR_GSG_FW	GAGCCCAGGGACTGCGTCTCTGGTAGTGGTGAAAGTGGTCATCACCATC	sEGFR cloning
AS099_sEGFR_GSG_RE	GATGGTGATGACCACTTTCACCACTACCAGAGACGCAGTCCCTGGGCTC	sEGFR cloning
AS102_OAZ-GSY-SPM_A215R_FW	GTTTTATGCGTTATACTTTCGAAGGCTCGTATGATCCACTGGCATTAGATCTTG	OAZ-GSY-SPM A215R mutant cloning
AS103_OAZ-GSY-SPM_A215R_RE	CAAGATCTAATGCCAGTGGATCATACGAGCCTTCGAAAGTATAACGCATAAAAC	OAZ-GSY-SPM A215R mutant cloning
AS114_pET28a-TGFa_RE1	AAATGGCTTACGACCATGGTATATCTCCTTCTTAAAGTTAAACAAAATTATTTCTAGAGG	Final TGFα-GSY-SPM construct arrangement
AS115_TGFa-H6-CTag-FW2	ATCACCATCACCACAGCAGCGGCGAGCCAGAGGCTTAATAAGATCCGGCTGCTAACAAAG	Final TGFα-GSY-SPM construct arrangement
AS123_TGFa_R42A_RE	CAAGAAGGTCAGCATGTTCGCACGCAGCCCCAACATACCCACTATGG	TGFα-GSY-SPM R42A mutant cloning
AS124_TGFa_R42A_FW	CCATAGTGGGTATGTTGGGGCTGCGTGCGAACATGCTGACCTTCTTG	TGFα-GSY-SPM R42A mutant cloning
AS133_TGFa-GSY-LSPM[DA]_RE	GCCATCAAGATCTAATGCCAGTGGCGCATACGAGCCGGCAAGAAGGTC	TGFα-GSY-SPM D414A mutant cloning
AS134_TGFa-GSY-LSPM[DA]_FW	GACCTTCTTGCCGGCTCGTATGCGCCACTGGCATTAGATCTTGATGGC	TGFα-GSY-SPM D414A mutant cloning
SL059-SPMintermediate1-R2	CCTCTGGCTCACCGCTCCCTAAACGACCAATACCGGCCAGATTTG	Generate intermediate length SPM (414-613)
SL059-SPMintermediate2-R2	CCTCTGGCTCACCGCTCCCGGCTGAATAGGCTTTTAACATATTAGCCAGATC	Generate intermediate length SPM (414-635)
SL061-SPMintermediate-F	GGGAGCGGTGAGCCAGAG	Generate intermediate length SPM (414-613/635)
SL082-OAZ-C91A-F	TCATGTGTTCATCGCCTTCCACAAGAACCGCGAAGATCG	Reduce aggregation of OAZ
SL083-OAZ-C91A-R	TTCTTGTGGAAGGCGATGAACACATGATCTGCGCGTAAC	Reduce aggregation of OAZ
SL084-AP-His-OAZ-R	TTTTCTGCGCTTCAAAAATATCGTTCAGGCCGCTGCCCATGGTATATCTCCTTCTTAAAG	Insert AviTag for biotin capture SPR
SL085-AP-His-OAZ-F	ATATTTTTGAAGCGCAGAAAATTGAATGGCATGAAGGCAGCAGCCATCATCATCATCATC	Insert AviTag for biotin capture SPR
SL088-OAZ-A215R-R	GAGCCTTCGAAAGTATAACGCATAAAACAAGCGTCAGGACGCTTGG
SL089-OAZ-A215R-F	TCCTGACGCTTGTTTTATGCGTTATACTTTCGAAGGCTCGTATGATCCAC
SL092-ODC-K121R-F	TGTAAGCAGGTCTCGCAGATCCGTTACGCGGCAAACAATGGAGTCC	Mutate potential nucleophiles on ODC
SL093-ODC-K121R-R	GGACTCCATTGTTTGCCGCGTAACGGATCTGCGAGACCTGCTTACA	Mutate potential nucleophiles on ODC
SL094-ODC-K74R-F	TTCTACGCAGTTAAGTGCAACGACTCTCGCGCTATTGTGAAGACGTTGGCAGC	Mutate potential nucleophiles on ODC
SL095-ODC-K74R-R	GCTGCCAACGTCTTCACAATAGCGCGAGAGTCGTTGCACTTAACTGCGTAGAA	Mutate potential nucleophiles on ODC
SL096-ODC-K78R-F	CAACGACTCTCGCGCTATTGTGCGTACGTTGGCAGCTACCGGG	Mutate potential nucleophiles on ODC
SL097-ODC-K78R-R	CCCGGTAGCTGCCAACGTACGCACAATAGCGCGAGAGTCGTTG	Mutate potential nucleophiles on ODC
SL098-OAZ-DtoA-F	GTTTTATGGCATATACTTTCGAAGGCTCGTATGCCCCACTGGCATTAGATCTTGATGGCG	Non-reactive D to A mutant
SL099-OAZ-DtoA-R	CGCCATCAAGATCTAATGCCAGTGGGGCATACGAGCCTTCGAAAGTATATGCCATAAAAC	Non-reactive D to A mutant
SL100-ODC-R74K-F	TTCTACGCAGTTAAGTGCAACGACTCTAAGGCTATTGTGCGTACGTTGGCAGC	Reintroduce potential nucleophiles on ODC
SL101-ODC-R74K-R	GCTGCCAACGTACGCACAATAGCCTTAGAGTCGTTGCACTTAACTGCGTAGAA	Reintroduce potential nucleophiles on ODC
SL102-ODC-R78K-F	CAACGACTCTCGCGCTATTGTGAAGACGTTGGCAGC	Reintroduce potential nucleophiles on ODC
SL103-ODC-R78K-R	GCTGCCAACGTCTTCACAATAGCGCGAGAGTCGTTG	Reintroduce potential nucleophiles on ODC
SL104-ODC-R92K-F	GGGTTTGACTGCGCGAGCAAGACAGAAATCCAACTGGTTCAAAGTTTAGG	Reintroduce potential nucleophiles on ODC
SL105-ODC-R92K-R	CCTAAACTTTGAACCAGTTGGATTTCTGTCTTGCTCGCGCAGTCAAACCC	Reintroduce potential nucleophiles on ODC
SL106-ODC-R121K-F	TGTAAGCAGGTCTCGCAGATCAAGTACGCGGCAAACAATGGAGTCC	Reintroduce potential nucleophiles on ODC
SL107-ODC-R121K-R	GGACTCCATTGTTTGCCGCGTACTTGATCTGCGAGACCTGCTTACA	Reintroduce potential nucleophiles on ODC
SL126-ODCremoveHis-R	TTATTCATGGTATATCTCCTTCTTAAAGTTAAACAAAATTATTTCTAGAGGG	Remove N-terminus His tag to see if N-terminus is reacting with anhydride
SL127-ODCremoveHis-F	TAAGAAGGAGATATACCATGAATAACTTTGGCAATGAGGAATTTGATTGCCAC	Remove N-terminus His tag to see if N-terminus is reacting with anhydride
SL128-OAZ-R188E-F	GAAGATCGTGCAGCCCTTCTGGAAACTTTCTCCTTCC	Make OAZ triple binding mutant
SL129-OAZ-R188E-R	GGAAGGAGAAAGTTTCCAGAAGGGCTGCACGATCTTC	Make OAZ triple binding mutant
SL134-ODC(10-460)-F	GAAGGAGATATACCATGGATTGCCACTTTCTTGATGAGGGGTTTAC	Truncate N-terminus of ODC to see if N-terminus is nucleophile reacting with anhydride
SL135-ODC(10-460)-R	TGGCAATCCATGGTATATCTCCTTCTTAAAGTTAAACAAAATTATTTCTAGAGG	Truncate N-terminus of ODC to see if N-terminus is nucleophile reacting with anhydride
SL144-OAZ(K153E)-F	CGCCTTGCCTGAAGGCTCTGAGGATTCGTTTGCCGTGTTGTTG	Change K153 to oppositely charged E to further decrease Kd of OAZ triple binding mutant
SL145-OAZ(K153E)-R	CAACAACACGGCAAACGAATCCTCAGAGCCTTCAGGCAAGGCG	Change K153 to oppositely charged E to further decrease Kd of OAZ triple binding mutant
SL187-pET28-His-R	TGCCGCTGCTGTGATGATGATGATGATGGCTGCTGC	For insertion of AZI
SL188-pET28-His-F	ATAGTTTCTCCGCAGAGGCAGGGAGCGGTGAGCCAGAGG	For insertion of AZI
SL302-AZI-F2	ATCACAGCAGCGGCAAGGGATTCATTGATGATGCGAACTATAGTGTAG	Overlap with pET28-His-Ctag
SL303-AZI-R2	TGCCTCTGCGGAGAAACTATCTTCC	Overlap with pET28-His-Ctag
SL358-ODC(10-421)-R	TCTGGCTCACCGCTCCCCTGGAACTGTTGCATTAATTGCCACG	Truncate C-terminus of ODC
SL359-ODC(10-421)-F	ATTAATGCAACAGTTCCAGGGGAGCGGTGAGCCAGAGG	Truncate C-terminus of ODC
