# Supplementary material for: NeissLock provides an inducible protein anhydride for covalent targeting of endogenous proteins
Source: Nat Commun. 2021 Jan 29;12:717. doi: 10.1038/s41467-021-20963-5 (PMC7846742; doi:10.1038/s41467-021-20963-5)
Supplement: Supplementary file 6 — Source data [file 41467_2021_20963_MOESM6_ESM.xlsx]

## Sheet: Figure 1d
	ST-A-SPM

## Sheet: Figure 1e
Lane	Band No.	Band Label	Mol. Wt. (KDa)	Relative Front	Adj. Volume (Int)	Volume (Int)	Abs. Quant.	Rel. Quant.	Band %	Lane %	Gel	Time	Clone	ST-X-SPM mutant	Replicate	Order	Comment
1	1	band 6	36	0.125661	24589756	80976128	N/A	1	26.7022	21.3639	1		LADDER			1
1	2	band 7	28	0.248677	18809246	74559810	N/A	0.764922	20.4251	16.3417	1		LADDER			2
1	3	band 8	17	0.59127	26639556	74331298	N/A	1.08336	28.9281	23.1448	1		LADDER			3
1	4	band 9	10	0.929894	22050446	83921846	N/A	0.896733	23.9447	19.1577	1		LADDER			4
2	1		36	0.010582	574536	18856976	N/A	0.023365	1.28152	1.05056	1		pAS008	A	1	5
2	2	Uncut	30.9443	0.199735	43837600	107300074	N/A	1.78276	97.7814	80.1586	1	0	pAS008	A	1	6								Derived calculations
2	3		10	0.982804	420098	18459226	N/A	0.017084	0.937045	0.768164	1		pAS008	A	1	7
3	1		36	0.011905	569282	14171444	N/A	0.023151	1.13207	0.939343	1	5	pAS008	A	1	8									Absolute - Adjusted Volume												Standard deviation of adjusted volume
3	2	Uncut	30.8608	0.201058	42058270	89509660	N/A	1.7104	83.6367	69.3982	1	5	pAS008	A	1	9									Replicate 1				Replicate 2				Replicate 3				STD	STD	STD	STD
3	3	Cut	26.6833	0.281746	5527652	31687392	N/A	0.224795	10.9922	9.12089	1	5	pAS008	A	1	10								ST-X-SPM mutant	0 min	5 min	15 min	60 min	0 min	5 min	15 min	60 min	0 min	5 min	15 min	60 min	0 min	5 min	15 min	60 min
3	4		10	0.98545	2131644	16697212	N/A	0.086688	4.23897	3.51731	1				1	11								D	45326652	44876082	44734425	41863818	49624428	47177448	52862316	49896632	49891762	50478212	46793382	43274460	2.56198e+06	2.81588e+06	4.22559e+06	4.28892e+06
4	1		36	0.011905	690198	12917810	N/A	0.028069	1.36214	1.15888	1	15	pAS008	A	1	12								G	47486910	46691780	49177514	41640688	44515584	42846552	45103608	38650320	46462944	45507087	42321357	37075908	1.50939e+06	1.96925e+06	3.4483e+06	2.3187e+06
4	2	Uncut	30.9443	0.199735	35827988	74271506	N/A	1.45703	70.7082	60.1569	1	15	pAS008	A	1	13								P	46622660	46438560	45390800	39392780	55358808	50134038	48603348	41912490	52118336	48455616	46574400	39745024	4.41632e+06	1.85032e+06	1.62471e+06	1.36449e+06
4	3	Cut	26.6833	0.281746	13739284	41554626	N/A	0.55874	27.1151	23.0689	1	15	pAS008	A	1	14								L	39014047	37632449	37112908	29126489	46509624	42833592	40715280	28412784	44610234	41107444	38246012	26755958	3.89677e+06	2.64912e+06	1.84202e+06	1.21613e+06
4	4		10	0.982804	412698	15113020	N/A	0.016783	0.814479	0.69294	1				1	15								M	40856130	40874680	38811640	22982120	45831525	42613020	40107630	22756821	51252825	48486600	38681325	19876875	5.19994e+06	3.98878e+06	788555	1.73144e+06
5	1		36	0.013228	760424	12983892	N/A	0.030924	1.54122	1.1827	1	60	pAS008	A	1	16								E	51160882	43774961	44901643	29499592	50561000	49259770	42909510	29473010	47153230	43950420	39559993	25315618	2.16156e+06	3.11724e+06	2.69942e+06	2.40798e+06
5	2	Uncut	31.1962	0.195767	22907514	56089928	N/A	0.931588	46.4286	35.6285	1	60	pAS008	A	1	17								C	33368440	31900400	30434880	21577080	38935080	37044072	31441752	22441104	43076304	38804832	34918416	24279768	4.87134e+06	3.58768e+06	2.35241e+06	1.38032e+06
5	3	Cut	26.632	0.283069	25671266	54741130	N/A	1.04398	52.0302	39.9271	1	60	pAS008	A	1	18								T	50880254	47619814	44313198	31513788	54464666	49233310	43377616	31271216	53675790	49075670	43501780	29019550	1.8835e+06	889544	508122	1.37538e+06
6	1	Uncut	30.6116	0.205026	55675602	103277878	N/A	2.26418	100	78.3264	1	0	GA057-1	R	2	19								I	42940942	42500050	37805046	22876582	49585688	45745596	40559092	23052013	50722190	46974016	38593664	19513652	4.20302e+06	2.31153e+06	1.41831e+06	1.99416e+06
7	1	Uncut	30.6116	0.205026	48026888	86510662	N/A	1.95313	83.1565	66.2718	1	5	GA057-1	R	2	20								K	48663584	44592178	41296144	25981400	45169774	41540893	36023909	22137303	49451462	45306870	38582712	25322060	2.2789e+06	2.00015e+06	2.6365e+06	2.05566e+06
7	2	Cut	26.632	0.283069	8254700	29649358	N/A	0.335697	14.2927	11.3906	1	5	GA057-1	R	2	21								S	40301928	37368792	32352264	22257576	42407820	39958870	34358450	23628920	43784452	38643108	33278928	20811332	1.75394e+06	1.29509e+06	1.00406e+06	1.40896e+06
7	3		10	0.986772	1473266	9229058	N/A	0.059914	2.5509	2.03294	1	5	GA057-1	R	2	22								A	43837600	42058270	35827988	22907514	44531868	39471452	33995156	20941630	44145792	39590064	33595704	20246256	347861	1.46046e+06	1.19037e+06	1.38025e+06
8	1	Uncut	30.7775	0.202381	37550560	74128982	N/A	1.52708	55.3732	46.1707	1	15	GA057-1	R	2	23								Q	50061120	43716032	35083840	19347904	48065516	41796014	33419584	19763328	39254390	38746330	29509900	16180010	5.75042e+06	2.50616e+06	2.86136e+06	1.95994e+06
8	2	Cut	26.632	0.283069	16731696	41373696	N/A	0.680434	24.6731	20.5726	1	15	GA057-1	R	2	24								R	52201080	47146608	40235832	23305536	55675602	48026888	37550560	23750670	55562382	45034994	37968068	21659726	1.97414e+06	1.5376e+06	1.44498e+06	1.10143e+06
8	3		12.5609	0.784392	11577374	108351244	N/A	0.470821	17.0723	14.2351	1	15	GA057-1	R	2	25								V	46625968	39434900	31656312	16667548	49390425	40649700	32036700	18474150	43718897	39427592	31925601	15391758	2.83606e+06	703484	195599	1.54879e+06
8	4		10	0.986772	1953970	12199270	N/A	0.079463	2.88138	2.40252	1					26								F	41424840	35323416	28612440	15224832	41655552	33679718	26697706	15600757	44574122	37654604	28831658	15317186	1.75543e+06	1.99733e+06	1.17388e+06	195900
9	1	Uncut	31.112	0.19709	23750670	57427256	N/A	0.965877	42.643	33.3502	1	60	GA057-1	R	2	27								W	31165174	26841280	19724626	10566090	33292822	26868808	20001608	10715052	31003632	26738208	19171368	9057240	1.27759e+06	68845.2	422712	917166
9	2	Cut	26.5807	0.284392	31945874	61892342	N/A	1.29915	57.357	44.8577	1	60	GA057-1	R	2	28								N	40270845	32388354	24700332	18697921	51527680	37249536	27129920	19321856	48082240	36793540	24473798	19500776	5.7678e+06	2.68467e+06	1.47248e+06	421482
10	1	Uncut	30.2825	0.210317	44574122	87742910	N/A	1.81271	99.5112	80.5436	1	0	GA051-1	F	3	29								Y	45403800	35911425	23922750	15339150	42514850	33054838	23627164	14577408	42591290	31889480	21846230	13586930	1.64631e+06	2.06939e+06	1.12332e+06	878595
10	2		10	0.98545	218966	8634912	N/A	0.008905	0.488839	0.395662	1		GA051-1	F	3	30								H	44964472	32846972	22874288	16501556	40224800	28775810	19118400	13984040	43259143	28715353	17994500	12417446	2.40069e+06	2.36813e+06	2.55546e+06	2.06042e+06
11	1	Uncut	30.6945	0.203704	37654604	79476814	N/A	1.53131	80.8393	66.275	1	5	GA051-1	F	3	31
11	2	Cut	26.6833	0.281746	8924992	34693272	N/A	0.362956	19.1607	15.7087	1	5	GA051-1	F	3	32									Relative to t=0 - Adjusted Volume												Standard deviation of relative to 0 adjusted volume
12	1	Uncut	30.9443	0.199735	28831658	69553488	N/A	1.17251	61.0514	49.7094	1	15	GA051-1	F	3	33									Replicate 1				Replicate 2				Replicate 3				STD	STD	STD	STD
12	2	Cut	26.7348	0.280423	17841548	46978900	N/A	0.725568	37.7797	30.761	1	15	GA051-1	F	3	34								ST-X-SPM mutant	0 min	5 min	15 min	60 min	0 min	5 min	15 min	60 min	0 min	5 min	15 min	60 min	0 min	5 min	15 min	60 min
12	3		10	0.948413	552040	7433522	N/A	0.02245	1.16895	0.951786	1	15	GA051-1	F	3	35								D	1	0.990059	0.986934	0.923603	1	0.95069	1.06525	1.00549	1	1.01175	0.937898	0.867367	0	0.0309556	0.0642334	0.0694549
13	1	Uncut	31.3653	0.193122	15317186	53619660	N/A	0.622909	37.8507	29.1025	1	60	GA051-1	F	3	36								G	1	0.983256	1.0356	0.876888	1	0.962507	1.01321	0.868242	1	0.979428	0.910863	0.797967	0	0.0110415	0.0665032	0.0432855
13	2	Cut	26.7348	0.280423	25150158	60438612	N/A	1.02279	62.1493	47.7851	1	60	GA051-1	F	3	37								P	1	0.996051	0.973578	0.844928	1	0.90562	0.87797	0.757106	1	0.929723	0.893628	0.762592	0	0.0468299	0.0512806	0.0491968
14	1		35.9028	0.126984	26302634	80984268	N/A	1.06966	21.0346	18.6237	1		LADDER			38								L	1	0.964587	0.95127	0.746564	1	0.920962	0.875416	0.610901	1	0.92148	0.857337	0.599772	0	0.0250388	0.04984	0.0817275
14	2		27.785	0.253968	23131512	91608078	N/A	0.940697	18.4986	16.3784	1		LADDER			39								M	1	1.00045	0.949959	0.562513	1	0.929775	0.87511	0.496532	1	0.946028	0.754716	0.38782	0	0.0370176	0.0985028	0.0882134
14	3		16.9297	0.593915	31397978	85681714	N/A	1.27687	25.1094	22.2315	1		LADDER			40								E	1	0.855633	0.877656	0.576604	1	0.974264	0.848668	0.58292	1	0.932077	0.838967	0.53688	0	0.060134	0.0201297	0.0249587
14	4		10	0.93254	42448398	84481064	N/A	1.72626	33.9466	30.0558	1		LADDER			41								C	1	0.956005	0.912086	0.646631	1	0.951432	0.807543	0.576372	1	0.900839	0.810618	0.563646	0	0.0306152	0.0594901	0.0446933
14	5		10	0.968254	1764160	11613486	N/A	0.071744	1.41082	1.24912	1		LADDER			42								T	1	0.935919	0.870931	0.619372	1	0.90395	0.796436	0.574156	1	0.914298	0.810454	0.540645	0	0.0163128	0.0395885	0.0395081
15	1		31.7919	0.186508	33840644	89595796	N/A	1.37621	81.5767	51.5301	1					43								I	1	0.989733	0.880396	0.532745	1	0.922556	0.81796	0.464892	1	0.926104	0.760883	0.384716	0	0.0378018	0.0597766	0.0740999
15	2		27.2549	0.267196	7642572	41677392	N/A	0.310803	18.4233	11.6376	1					44								K	1	0.916336	0.848605	0.533898	1	0.919661	0.797522	0.490091	1	0.916189	0.780214	0.512059	0	0.00196386	0.0355582	0.0219036
1	1	band 6	36	0.111524	25623150	87283725	N/A	1	25.9894	21.1768	2		LADDER			45								S	1	0.927221	0.802747	0.552271	1	0.942252	0.810191	0.557183	1	0.882576	0.760063	0.475313	0	0.0310386	0.0270502	0.0459152
1	2	band 7	28	0.22057	18357975	71642700	N/A	0.716461	18.6203	15.1723	2		LADDER			46								A	1	0.959411	0.817289	0.522554	1	0.886364	0.763389	0.470262	1	0.896803	0.761017	0.458623	0	0.0395065	0.0318259	0.0340519
1	3	band 8	17	0.525403	24214125	72210150	N/A	0.94501	24.5602	20.0122	2		LADDER			47								Q	1	0.873253	0.70082	0.386486	1	0.869563	0.695292	0.411175	1	0.987057	0.751761	0.412183	0	0.0667954	0.0311291	0.0145542
1	4	band 9	10	0.825279	25630800	84115350	N/A	1.0003	25.9971	21.1831	2		LADDER			48								R	1	0.903173	0.770785	0.446457	1	0.86262	0.674453	0.42659	1	0.81053	0.683341	0.389827	0	0.0464409	0.0532377	0.0287319
2	1	Uncut	30.2444	0.187113	45403800	108154650	N/A	1.77198	85.7719	74.7593	2	0	GA040-1	Y	1	50	Gel 2 lane 2 band 1 manual analysis adjustment (merged split band)							V	1	0.845771	0.678942	0.357474	1	0.823028	0.648642	0.374043	1	0.901843	0.730247	0.352062	0	0.0405651	0.0412508	0.0114529
2	3		10	0.903346	1838325	31678500	N/A	0.071745	3.47276	3.02688	2		GA040-1	Y	1	52								F	1	0.852711	0.690707	0.367529	1	0.808529	0.640916	0.374518	1	0.844764	0.646825	0.343634	0	0.023552	0.0272022	0.0161949
2	4		10	0.920694	4212525	35366775	N/A	0.164403	7.95784	6.9361	2				1	53								W	1	0.861259	0.632906	0.339035	1	0.807045	0.600778	0.321843	1	0.862422	0.618359	0.292135	0	0.0316414	0.0160877	0.0237269
2	5		10	0.946716	1392525	16001925	N/A	0.054346	2.63061	2.29285	2				1	54								N	1	0.804263	0.613355	0.464304	1	0.722903	0.526512	0.37498	1	0.765221	0.508999	0.405571	0	0.0406908	0.055885	0.0453948
2	6		10	0.962825	88350	8773200	N/A	0.003448	0.166901	0.145472	2				1	55								Y	1	0.790934	0.526889	0.337838	1	0.777489	0.555739	0.342878	1	0.748732	0.512927	0.319007	0	0.0215589	0.0218332	0.0125819
3	1	Uncut	30.4177	0.184634	35911425	87113175	N/A	1.40152	51.583	44.4256	2	5	GA040-1	Y	1	56								H	1	0.730509	0.508719	0.366991	1	0.715375	0.475289	0.347647	1	0.663798	0.41597	0.287048	0	0.0349751	0.046973	0.041708
3	2	Cut	26.2403	0.260223	13265775	49052475	N/A	0.517726	19.0549	16.4109	2	5	GA040-1	Y	1	57
3	3		10	0.898389	1757100	14238675	N/A	0.068575	2.52389	2.17369	2	5	GA040-1	Y	1	58									Mean values as (%) [scaled by *100]				Standard deviation to (%) [scaled by *100]
3	4		10	0.925651	13404450	35616450	N/A	0.523138	19.2541	16.5825	2				1	59								ST-X-SPM mutant	0 min	5 min	15 min	60 min	0 min	5 min	15 min	60 min
3	5		10	0.945477	5280000	17018175	N/A	0.206064	7.58416	6.53182	2				1	60								D	100	98.4168	99.6693	93.2152	0	3.09556	6.42334	6.94549
4	1	Uncut	30.5047	0.183395	23922750	61999350	N/A	0.933638	43.0945	37.5369	2	15	GA040-1	Y	1	61								G	100	97.5063	98.6558	84.7699	0	1.10415	6.65032	4.32855
4	2	Cut	26.1871	0.261462	24833175	67811700	N/A	0.969169	44.7345	38.9655	2	15	GA040-1	Y	1	62								P	100	94.3798	91.5059	78.8209	0	4.68299	5.12806	4.91968
4	3		10	0.918216	1403250	35565075	N/A	0.054765	2.52782	2.20182	2	15	GA040-1	Y	1	63								L	100	93.5676	89.4675	65.2412	0	2.50388	4.984	8.17275
4	4		10	0.934325	1959825	16810875	N/A	0.076486	3.53043	3.07514	2				1	64								M	100	95.8752	85.9928	48.2289	0	3.70176	9.85028	8.82134
4	5		10	0.946716	3393300	22882425	N/A	0.132431	6.1127	5.32439	2				1	65								E	100	92.0658	85.5097	56.5468	0	6.0134	2.01297	2.49587
5	1	Uncut	30.8551	0.178439	15339150	45790650	N/A	0.598644	15.8271	13.6715	2	60	GA040-1	Y	1	66								C	100	93.6092	84.3416	59.555	0	3.06152	5.94901	4.46933
5	2	Cut	26.2935	0.258984	31595925	68866425	N/A	1.2331	32.601	28.161	2	60	GA040-1	Y	1	67								T	100	91.8056	82.594	57.8058	0	1.63128	3.95885	3.95081
5	3		10	0.920694	23844300	40436100	N/A	0.930576	24.6028	21.2521	2	60	GA040-1	Y	1	68								I	100	94.6131	81.9746	46.0785	0	3.78018	5.97766	7.40999
5	4		10	0.930607	17033625	23875800	N/A	0.664775	17.5754	15.1818	2				1	69								K	100	91.7395	80.878	51.2016	0	0.196386	3.55582	2.19036
5	5		10	0.946716	9104175	17984250	N/A	0.355311	9.39377	8.11441	2				1	70								S	100	91.735	79.1	52.8256	0	3.10386	2.70502	4.59152
6	1	Uncut	30.3309	0.185874	49390425	92360925	N/A	1.92757	51.0658	40.5278	2	0	GA059-1	V	2	71								A	100	91.4193	78.0565	48.3813	0	3.95065	3.18259	3.40519
6	2		10	0.923172	22291500	35965050	N/A	0.869975	23.0476	18.2915	2		GA059-1	V	2	72								Q	100	90.9958	71.5958	40.3281	0	6.67954	3.11291	1.45542
6	3		10	0.936803	25037325	38001825	N/A	0.977137	25.8866	20.5446	2		GA059-1	V	2	73								R	100	85.8774	70.9526	42.0958	0	4.64409	5.32377	2.87319
7	1	Uncut	30.3309	0.185874	40649700	74858550	N/A	1.58644	43.6955	36.7777	2	5	GA059-1	V	2	74								V	100	85.6881	68.5944	36.1193	0	4.05651	4.12508	1.14529
7	2	Cut	26.3469	0.257745	6299925	25372725	N/A	0.245868	6.77197	5.69984	2	5	GA059-1	V	2	75								F	100	83.5335	65.9483	36.1894	0	2.3552	2.72022	1.61949
7	3		10	0.925651	22164075	38383875	N/A	0.865002	23.8248	20.0529	2	5	GA059-1	V	2	76								W	100	84.3575	61.7348	31.7671	0	3.16414	1.60877	2.37269
7	4		10	0.938042	23915700	38648175	N/A	0.933363	25.7077	21.6377	2					77								N	100	76.4129	54.9622	41.4952	0	4.06908	5.5885	4.53948
8	1	Uncut	30.3309	0.185874	32036700	65187975	N/A	1.2503	35.926	29.9286	2	15	GA059-1	V	2	78								Y	100	77.2385	53.1852	33.3241	0	2.15589	2.18332	1.25819
8	2	Cut	26.2403	0.260223	13681725	37217325	N/A	0.53396	15.3427	12.7814	2	15	GA059-1	V	2	79								H	100	70.3228	46.6659	33.3895	0	3.49751	4.6973	4.1708
8	3		10	0.923172	16908000	37480875	N/A	0.659872	18.9606	15.7954	2	15	GA059-1	V	2	80
8	4		10	0.935564	18511350	26968500	N/A	0.722446	20.7586	17.2933	2					81
8	5		10	0.950434	8036475	17346825	N/A	0.313641	9.0121	7.50766	2					82
9	1	Uncut	30.5919	0.182156	18474150	48837375	N/A	0.720994	17.9062	14.3449	2	60	GA059-1	V	2	83
9	2	Cut	26.1871	0.261462	27591975	68315100	N/A	1.07684	26.7437	21.4247	2	60	GA059-1	V	2	84
9	3		10	0.92689	28904550	42532350	N/A	1.12806	28.0159	22.4439	2	60	GA059-1	V	2	85
9	4		10	0.939281	28201200	40726650	N/A	1.10061	27.3342	21.8978	2					86
10	1	Uncut	30.1582	0.188352	51252825	101911725	N/A	2.00026	51.7942	40.6327	2	0	GA052-1	M	3	87
10	2		10	0.92689	22278975	35072175	N/A	0.869486	22.5143	17.6625	2		GA052-1	M	3	88
10	3		10	0.938042	15468450	21015225	N/A	0.60369	15.6318	12.2632	2		GA052-1	M	3	89
10	4		10	0.952912	9954525	18654075	N/A	0.388497	10.0597	7.89185	2					90
11	1	Uncut	30.1582	0.188352	48486600	99639300	N/A	1.8923	51.5797	43.4889	2	5	GA052-1	M	3	91
11	2	Cut	26.1871	0.261462	5199750	29047350	N/A	0.202932	5.53146	4.66379	2	5	GA052-1	M	3	92
11	3		10	0.930607	20065875	35926350	N/A	0.783115	21.3459	17.9976	2	5	GA052-1	M	3	93
11	4		10	0.94052	12589725	18602625	N/A	0.491342	13.3929	11.292	2					94
11	5		10	0.95663	7661250	16278300	N/A	0.298997	8.14999	6.87157	2					95
12	1	Uncut	29.9864	0.19083	38681325	84186825	N/A	1.50962	43.6665	36.866	2	15	GA052-1	M	3	96
12	2	Cut	26.0282	0.26518	11229750	40708275	N/A	0.438266	12.677	10.7027	2	15	GA052-1	M	3	97
12	3		10	0.923172	8992575	20464350	N/A	0.350955	10.1515	8.57055	2	15	GA052-1	M	3	98
12	4		10	0.935564	9175350	15000150	N/A	0.358088	10.3579	8.74474	2					99
12	5		10	0.944238	12823350	20176050	N/A	0.50046	14.476	12.2215	2					100
12	6		10	0.959108	7681125	17952825	N/A	0.299773	8.67106	7.32064	2					101
13	1	Uncut	30.2444	0.187113	19876875	61786575	N/A	0.775739	23.2025	18.6018	2	60	GA052-1	M	3	102
13	2	Cut	25.9755	0.266419	20615925	55512075	N/A	0.804582	24.0652	19.2934	2	60	GA052-1	M	3	103
13	3		10	0.935564	21496125	40845375	N/A	0.838934	25.0927	20.1172	2	60	GA052-1	M	3	104
13	4		10	0.947955	14273250	22226550	N/A	0.557045	16.6613	13.3576	2					105
13	5		10	0.961586	9404700	23243100	N/A	0.367039	10.9782	8.80139	2					106
14	1		34.589	0.128872	28314825	82858200	N/A	1.10505	19.9597	19.0029	2		LADDER			107
14	2		26.8323	0.246592	27910200	96057975	N/A	1.08926	19.6745	18.7313	2		LADDER			108
14	3		15.8829	0.563817	32254875	89174175	N/A	1.25882	22.7371	21.6472	2		LADDER			109
14	4		10	0.871128	29692125	106133550	N/A	1.1588	20.9306	19.9272	2		LADDER			110
14	5		10	0.929368	3839175	17828700	N/A	0.149832	2.70631	2.57658	2		LADDER			111
14	6		10	0.95539	19848825	62394900	N/A	0.774644	13.9918	13.3211	2		LADDER			112
1	1	band 6	36	0.052202	25273368	77934580	N/A	0.942461	31.9617	28.7474	3		LADDER			113
1	2	band 7	28	0.195759	23141946	88541962	N/A	0.862979	29.2662	26.323	3		LADDER			114
1	3	band 8	17	0.588907	27140980	90163524	N/A	1.01211	34.3235	30.8717	3		LADDER			115
1	4	band 9	10	0.97553	3517664	62113084	N/A	0.131176	4.44857	4.0012	3		LADDER			116
2	1	Uncut	30.0722	0.154976	31165174	79327852	N/A	1.16217	100	77.2751	3	0	GA041-1	W	1	117
3	1	Uncut	29.9864	0.156607	26841280	66207208	N/A	1.00093	81.07	62.6011	3	5	GA041-1	W	1	118
3	2	Cut	26.3137	0.244698	6267504	31224448	N/A	0.23372	18.93	14.6175	3	5	GA041-1	W	1	119
4	1	Uncut	29.9864	0.156607	19724626	52318888	N/A	0.735545	61.2589	48.8879	3	15	GA041-1	W	1	120
4	2	Cut	26.205	0.247961	12474180	37408628	N/A	0.465171	38.7411	30.9175	3	15	GA041-1	W	1	121
5	1	Uncut	30.1582	0.153344	10566090	39684276	N/A	0.394017	35.1203	28.4803	3	60	GA041-1	W	1	122
5	2	Cut	26.0967	0.251224	19519350	44852288	N/A	0.72789	64.8797	52.6134	3	60	GA041-1	W	1	123
6	1	Uncut	29.8156	0.159869	48065516	84024040	N/A	1.7924	100	83.6651	3	0	GA060-1	Q	2	124
7	1	Uncut	29.8156	0.159869	41796014	76461240	N/A	1.5586	83.6998	73.8581	3	5	GA060-1	Q	2	125
7	2	Cut	25.9888	0.254486	8139630	28956274	N/A	0.303532	16.3002	14.3836	3	5	GA060-1	Q	2	126
8	1	Uncut	29.9009	0.158238	33419584	66070900	N/A	1.24624	59.1673	46.0358	3	15	GA060-1	Q	2	127
8	2	Cut	25.9351	0.256117	17046936	40830166	N/A	0.635692	30.1806	23.4823	3	15	GA060-1	Q	2	128	Gel 8 lane 8 band 3 deleted
9	1	Uncut	30.2444	0.151713	19763328	48777988	N/A	0.736988	40.9243	35.5574	3	60	GA060-1	Q	2	129
9	2	Cut	25.9351	0.256117	28529072	55115348	N/A	1.06387	59.0757	51.3285	3	60	GA060-1	Q	2	130
10	1	Uncut	29.9009	0.158238	49451462	87692738	N/A	1.84408	100	87.6076	3	0	GA053-1	K	3	131
11	1	Uncut	30.0722	0.154976	45306870	82648824	N/A	1.68952	89.0914	73.44	3	5	GA053-1	K	3	132
11	2	Cut	26.1508	0.249592	5547484	25259530	N/A	0.20687	10.9086	8.99218	3	5	GA053-1	K	3	133
12	1	Uncut	30.1582	0.153344	38582712	76915378	N/A	1.43878	77.0329	66.6437	3	15	GA053-1	K	3	134
12	2	Cut	26.1508	0.249592	11503300	37644540	N/A	0.428966	22.9671	19.8696	3	15	GA053-1	K	3	135
13	1	Uncut	30.1582	0.153344	25322060	64158592	N/A	0.944277	50.071	44.2976	3	60	GA053-1	K	3	136
13	2	Cut	25.9351	0.256117	25250206	57903002	N/A	0.941598	49.929	44.1719	3	60	GA053-1	K	3	137
14	1		34.9864	0.068515	26816342	72775226	N/A	1	32.7341	24.4823	3		LADDER			138
14	2		27.2	0.218597	26052736	88370060	N/A	0.971525	31.802	23.7852	3		LADDER			139
14	3		16.4018	0.615008	29052696	77517738	N/A	1.0834	35.4639	26.524	3		LADDER			140
1	1	band 6	36	0.109848	24913580	75922742	N/A	1	23.1803	18.73	4		LADDER			141	Gel 4 automatic frame detection adjusted
1	2	band 7	28	0.217172	22980700	82188544	N/A	0.922417	21.3819	17.2769	4		LADDER			142	Gel 4 automatic frame detection adjusted
1	3	band 8	17	0.516414	24497330	66394354	N/A	0.983292	22.7931	18.4171	4		LADDER			143	Gel 4 automatic frame detection adjusted
1	4	band 9	10	0.813131	27342260	76504900	N/A	1.09748	25.4401	20.5559	4		LADDER			144	Gel 4 automatic frame detection adjusted
1	5		N/A	0.940657	1955376	18734136	N/A	0.078486	1.81934	1.47005	4		LADDER			145	Gel 4 automatic frame detection adjusted
1	6		N/A	0.962121	5787910	62979254	N/A	0.232319	5.38525	4.35135	4		LADDER			146	Gel 4 automatic frame detection adjusted
2	1	Uncut	30.1481	0.185606	50880254	106208648	N/A	2.04227	90.4883	78.0814	4	0	GA042-1	T	1	147	Gel 4 automatic frame detection adjusted
2	2		10	0.939394	761830	14236564	N/A	0.030579	1.35488	1.16911	4		GA042-1	T	1	149	Gel 4 automatic frame detection adjusted
2	3		10	0.95202	2219038	17450532	N/A	0.089069	3.94646	3.40536	4				1	150	Gel 4 automatic frame detection adjusted
2	4		10	0.983586	2367408	26489632	N/A	0.095025	4.21033	3.63305	4				1	151	Gel 4 automatic frame detection adjusted
3	1	Uncut	30.2373	0.184343	47619814	94319364	N/A	1.9114	82.0758	71.1697	4	5	GA042-1	T	1	152	Gel 4 automatic frame detection adjusted
3	2	Cut	26.2861	0.255051	4423498	26309516	N/A	0.177554	7.62418	6.61109	4	5	GA042-1	T	1	153	Gel 4 automatic frame detection adjusted
3	3		10	0.940657	892292	15292470	N/A	0.035815	1.53792	1.33356	4	5	GA042-1	T	1	154	Gel 4 automatic frame detection adjusted
3	4		10	0.95202	3094680	19067506	N/A	0.124217	5.33388	4.62512	4				1	155	Gel 4 automatic frame detection adjusted
3	5		10	0.983586	1989046	23039456	N/A	0.079838	3.42825	2.97271	4				1	156	Gel 4 automatic frame detection adjusted
4	1	Uncut	30.3269	0.183081	44313198	84174408	N/A	1.77868	72.9352	64.7087	4	15	GA042-1	T	1	157	Gel 4 automatic frame detection adjusted
4	2	Cut	26.3415	0.253788	10852396	35891110	N/A	0.435602	17.862	15.8473	4	15	GA042-1	T	1	158	Gel 4 automatic frame detection adjusted
4	3		10	0.938131	692936	15325252	N/A	0.027814	1.14051	1.01187	4	15	GA042-1	T	1	159	Gel 4 automatic frame detection adjusted
4	4		10	0.95202	2771966	19468882	N/A	0.111263	4.56238	4.04778	4				1	160	Gel 4 automatic frame detection adjusted
4	5		10	0.982323	2126464	20556460	N/A	0.085354	3.49995	3.10519	4				1	161	Gel 4 automatic frame detection adjusted
5	1	Uncut	30.5067	0.180556	31513788	67423250	N/A	1.26492	48.3081	43.454	4	60	GA042-1	T	1	162	Gel 4 automatic frame detection adjusted
5	2	Cut	26.2861	0.255051	24019956	53605896	N/A	0.964131	36.8207	33.1208	4	60	GA042-1	T	1	163	Gel 4 automatic frame detection adjusted
5	3		10	0.938131	1045324	17205000	N/A	0.041958	1.6024	1.44138	4	60	GA042-1	T	1	164	Gel 4 automatic frame detection adjusted
5	4		10	0.953283	3246824	21319622	N/A	0.130323	4.97712	4.47701	4				1	165	Gel 4 automatic frame detection adjusted
5	5		10	0.981061	5409104	33258264	N/A	0.217115	8.29172	7.45855	4				1	166	Gel 4 automatic frame detection adjusted
6	1	Uncut	30.1481	0.185606	44531868	81679054	N/A	1.78745	59.4629	50.2549	4	0	pAS008	A	2	167	Gel 4 automatic frame detection adjusted
6	2		10	0.941919	5059380	15383416	N/A	0.203077	6.75573	5.70959	4		pAS008	A	2	168	Gel 4 automatic frame detection adjusted
6	3		10	0.954545	11985040	21561750	N/A	0.481065	16.0035	13.5253	4		pAS008	A	2	169	Gel 4 automatic frame detection adjusted
6	4		10	0.973485	13313858	30926080	N/A	0.534402	17.7779	15.0249	4					170	Gel 4 automatic frame detection adjusted
7	1	Uncut	30.0591	0.186869	33995156	67879386	N/A	1.36452	67.5618	54.8528	4	15	pAS008	A	2	171	Gel 4 automatic frame detection adjusted; Lane 7 timepoint as written
7	2	Cut	26.1206	0.258838	12509256	36171940	N/A	0.502106	24.8608	20.1843	4	15	pAS008	A	2	172	Gel 4 automatic frame detection adjusted; Lane 7 timepoint as written
7	3		10	0.939394	512598	13458380	N/A	0.020575	1.01873	0.827101	4	15	pAS008	A	2	173	Gel 4 automatic frame detection adjusted; Lane 7 timepoint as written
7	4		10	0.950758	1516038	15610670	N/A	0.060852	3.01297	2.4462	4					174	Gel 4 automatic frame detection adjusted
7	5		10	0.968434	376216	10609306	N/A	0.015101	0.74769	0.607042	4					175	Gel 4 automatic frame detection adjusted
7	6		10	0.984848	1407850	17340198	N/A	0.056509	2.79795	2.27163	4					176	Gel 4 automatic frame detection adjusted
8	1	Uncut	29.8818	0.189394	39471452	75349168	N/A	1.58434	78.5904	59.3797	4	5	pAS008	A	2	177	Gel 4 automatic frame detection adjusted; Lane 8 timepoint as written
8	2	Cut	26.1206	0.258838	6110476	26364794	N/A	0.245267	12.1664	9.19243	4	5	pAS008	A	2	178	Gel 4 automatic frame detection adjusted; Lane 8 timepoint as written
8	3		10	0.939394	546638	22329426	N/A	0.021941	1.0884	0.822347	4	5	pAS008	A	2	179	Gel 4 automatic frame detection adjusted; Lane 8 timepoint as written
8	4		10	0.953283	1980092	14958360	N/A	0.079478	3.9425	2.97879	4					180	Gel 4 automatic frame detection adjusted
8	5		10	0.983586	2115586	17760074	N/A	0.084917	4.21228	3.18263	4					181	Gel 4 automatic frame detection adjusted
9	1	Uncut	30.3269	0.183081	20941630	52281222	N/A	0.840571	39.2879	33.4274	4	60	pAS008	A	2	182	Gel 4 automatic frame detection adjusted
9	2	Cut	26.0657	0.260101	25231188	53495118	N/A	1.01275	47.3355	40.2745	4	60	pAS008	A	2	183	Gel 4 automatic frame detection adjusted
9	3		10	0.939394	1092536	16874442	N/A	0.043853	2.04967	1.74393	4	60	pAS008	A	2	184	Gel 4 automatic frame detection adjusted
9	4		10	0.953283	3671288	24917576	N/A	0.147361	6.88759	5.86018	4					185	Gel 4 automatic frame detection adjusted
9	5		10	0.983586	2366298	19543178	N/A	0.09498	4.43934	3.77713	4					186	Gel 4 automatic frame detection adjusted
10	1	Uncut	29.8818	0.189394	44610234	81821948	N/A	1.7906	93.0404	75.8163	4	0	GA054-1	L	3	187	Gel 4 automatic frame detection adjusted
10	2		10	0.939394	407814	13602754	N/A	0.016369	0.850548	0.693091	4		GA054-1	L	3	188	Gel 4 automatic frame detection adjusted
10	3		10	0.953283	1546304	13729368	N/A	0.062067	3.22501	2.62798	4		GA054-1	L	3	189	Gel 4 automatic frame detection adjusted
10	4		10	0.984848	1382838	22951026	N/A	0.055505	2.88409	2.35017	4					190	Gel 4 automatic frame detection adjusted
11	1	Uncut	29.9703	0.188131	41107444	79840894	N/A	1.65	84.0914	71.2384	4	5	GA054-1	L	3	191	Gel 4 automatic frame detection adjusted
11	2	Cut	26.2861	0.255051	2416988	18774910	N/A	0.097015	4.94431	4.18859	4	5	GA054-1	L	3	192	Gel 4 automatic frame detection adjusted
11	3		10	0.941919	822066	15065882	N/A	0.032997	1.68166	1.42462	4	5	GA054-1	L	3	193	Gel 4 automatic frame detection adjusted
11	4		10	0.950758	2528136	17740464	N/A	0.101476	5.17168	4.38121	4					194	Gel 4 automatic frame detection adjusted
11	5		10	0.968434	647352	8302208	N/A	0.025984	1.32425	1.12185	4					195	Gel 4 automatic frame detection adjusted
11	6		10	0.986111	1362266	17443206	N/A	0.05468	2.78672	2.36078	4					196	Gel 4 automatic frame detection adjusted
12	1	Uncut	30.0591	0.186869	38246012	80122020	N/A	1.53515	80.3063	67.7832	4	15	GA054-1	L	3	197	Gel 4 automatic frame detection adjusted
12	2	Cut	26.3415	0.253788	5762824	29348326	N/A	0.231313	12.1004	10.2134	4	15	GA054-1	L	3	198	Gel 4 automatic frame detection adjusted
12	3		10	0.941919	533688	16877994	N/A	0.021422	1.1206	0.945852	4	15	GA054-1	L	3	199	Gel 4 automatic frame detection adjusted
12	4		10	0.955808	1346208	15994656	N/A	0.054035	2.82667	2.38588	4					200	Gel 4 automatic frame detection adjusted
12	5		10	0.987374	1736410	23739718	N/A	0.069697	3.64599	3.07743	4					201	Gel 4 automatic frame detection adjusted
13	1	Uncut	30.1481	0.185606	26755958	68532140	N/A	1.07395	55.2807	48.7864	4	60	GA054-1	L	3	202	Gel 4 automatic frame detection adjusted
13	2	Cut	26.2308	0.256313	14052378	43491354	N/A	0.564045	29.0337	25.6229	4	60	GA054-1	L	3	203	Gel 4 automatic frame detection adjusted
13	3		10	0.945707	1911790	18574592	N/A	0.076737	3.94996	3.48593	4	60	GA054-1	L	3	204	Gel 4 automatic frame detection adjusted
13	4		10	0.958333	3833274	25602298	N/A	0.153863	7.91995	6.98954	4					205	Gel 4 automatic frame detection adjusted
13	5		10	0.988636	1846818	19740314	N/A	0.074129	3.81572	3.36746	4					206	Gel 4 automatic frame detection adjusted
14	1		35.367	0.117424	26086110	75661004	N/A	1.04706	22.1313	20.5044	4		LADDER			207	Gel 4 automatic frame detection adjusted
14	2		27.4166	0.229798	25817194	88727628	N/A	1.03627	21.9031	20.2931	4		LADDER			208	Gel 4 automatic frame detection adjusted
14	3		16.5456	0.531566	30150338	85973940	N/A	1.2102	25.5794	23.699	4		LADDER			209	Gel 4 automatic frame detection adjusted
14	4		10	0.82197	31063202	94868074	N/A	1.24684	26.3538	24.4166	4		LADDER			210	Gel 4 automatic frame detection adjusted
14	5		10	0.948232	1021348	19073056	N/A	0.040996	0.866505	0.802809	4		LADDER			211	Gel 4 automatic frame detection adjusted
14	6		10	0.960859	2121876	15921692	N/A	0.085169	1.80019	1.66786	4		LADDER			212	Gel 4 automatic frame detection adjusted
14	7		10	0.988636	1609722	21245178	N/A	0.064612	1.36568	1.26529	4		LADDER			213	Gel 4 automatic frame detection adjusted
1	1	band 6	36	0.061562	23814236	78882002	N/A	1	23.9809	21.7185	5		LADDER			214
1	2	band 7	28	0.195195	22472764	94579770	N/A	0.943669	22.6301	20.4951	5		LADDER			215
1	3	band 8	17	0.557057	27587570	92052522	N/A	1.15845	27.7807	25.1598	5		LADDER			216
1	4	band 9	10	0.914414	25430396	104542834	N/A	1.06787	25.6084	23.1924	5		LADDER			217
2	1	Uncut	29.7946	0.162162	42940942	101562040	N/A	1.80316	100	84.7571	5	0	GA043-1	I	1	218
3	1	Uncut	29.6268	0.165165	42500050	95615622	N/A	1.78465	88.3006	74.4727	5	5	GA043-1	I	1	219
3	2	Cut	26.0427	0.247748	5631030	33821034	N/A	0.236456	11.6994	9.86723	5	5	GA043-1	I	1	220
4	1	Uncut	29.6268	0.165165	37805046	82382350	N/A	1.5875	73.2656	56.798	5	15	GA043-1	I	1	221
4	2	Cut	25.9351	0.250751	13794932	42859394	N/A	0.579272	26.7344	20.7254	5	15	GA043-1	I	1	222
5	1	Uncut	29.7946	0.162162	22876582	60020660	N/A	0.960626	45.9562	36.7732	5	60	GA043-1	I	1	223
5	2	Cut	25.8814	0.252252	26902552	58178874	N/A	1.12968	54.0438	43.2448	5	60	GA043-1	I	1	224
6	1	Uncut	29.46	0.168168	42514850	83632654	N/A	1.78527	98.1597	80.0084	5	0	GA040-1	Y	2	225
6	2	Cut	25.9351	0.250751	797054	11201306	N/A	0.03347	1.84027	1.49997	5	0	GA040-1	Y	2	226
7	1	Uncut	29.5433	0.166667	33054838	71960116	N/A	1.38803	73.0587	56.0914	5	5	GA040-1	Y	2	227
7	2	Cut	25.8814	0.252252	12189354	38028970	N/A	0.511852	26.9413	20.6843	5	5	GA040-1	Y	2	228
8	1	Uncut	29.7946	0.162162	23627164	59542176	N/A	0.992145	52.0983	39.9	5	15	GA040-1	Y	2	229
8	2	Cut	25.8814	0.252252	21723958	51477656	N/A	0.912226	47.9017	36.686	5	15	GA040-1	Y	2	230
9	1	Uncut	29.9633	0.159159	14577408	48811288	N/A	0.61213	34.9389	27.1612	5	60	GA040-1	Y	2	231
9	2	Cut	25.8279	0.253754	27145124	60290168	N/A	1.13987	65.0611	50.5779	5	60	GA040-1	Y	2	232
10	1	Uncut	29.7106	0.163664	49891762	100048666	N/A	2.09504	100	85.6698	5	0	GA055-1	D	3	233
11	1	Uncut	29.8789	0.160661	50478212	101542948	N/A	2.11966	100	85.428	5	5	GA055-1	D	3	234
12	1	Uncut	29.9633	0.159159	46793382	98700090	N/A	1.96493	97.146	82.287	5	15	GA055-1	D	3	235
12	2	Cut	26.0967	0.246246	1374698	18005754	N/A	0.057726	2.85396	2.41743	5	15	GA055-1	D	3	236
13	1	Uncut	29.9633	0.159159	43274460	92399656	N/A	1.81717	90.4864	78.3333	5	60	GA055-1	D	3	237
13	2	Cut	26.0427	0.247748	4549816	29747260	N/A	0.191054	9.51361	8.23585	5	60	GA055-1	D	3	238
14	1		34.8006	0.07958	26130510	78148366	N/A	1.09726	23.3699	21.6308	5		LADDER			239
14	2		27.1438	0.217718	25341892	90604416	N/A	1.06415	22.6646	20.978	5		LADDER			240
14	3		16.3677	0.582583	29413224	83340058	N/A	1.23511	26.3058	24.3482	5		LADDER			241
14	4		10	0.93994	30927264	100535660	N/A	1.29869	27.6598	25.6015	5		LADDER			242
1	1	band 6	36	0.055085	25561672	73987864	N/A	1	25.3316	20.133	6		LADDER			243
1	2	band 7	28	0.176554	23685254	79922738	N/A	0.926593	23.4721	18.6551	6		LADDER			244
1	3	band 8	17	0.509887	26325426	70244944	N/A	1.02988	26.0885	20.7346	6		LADDER			245
1	4	band 9	10	0.840395	25335972	76864244	N/A	0.99117	25.1079	19.9552	6		LADDER			246
2	1	Uncut	30.3874	0.137006	44964472	93406204	N/A	1.75906	86.9608	55.3834	6	0	GA044-1	H	1	247
2	2		10	0.991525	6742140	19522236	N/A	0.26376	13.0392	8.30439	6		GA044-1	H	1	248
3	1	Uncut	30.4763	0.135593	32846972	72622342	N/A	1.28501	65.5848	56.3406	6	5	GA044-1	H	1	249
3	2	Cut	26.3347	0.217514	15921026	44715610	N/A	0.622848	31.7892	27.3084	6	5	GA044-1	H	1	250
3	3		10	0.988701	1315202	18030988	N/A	0.051452	2.62603	2.25589	6	5	GA044-1	H	1	251
4	1	Uncut	30.655	0.132768	22874288	55821604	N/A	0.894867	46.9106	39.2539	6	15	GA044-1	H	1	252
4	2	Cut	26.2791	0.218927	24690618	53307084	N/A	0.965923	50.6355	42.3708	6	15	GA044-1	H	1	253
4	3		10	0.987288	1196580	20467956	N/A	0.046811	2.45395	2.05341	6	15	GA044-1	H	1	254
5	1	Uncut	30.7447	0.131356	16501556	44658778	N/A	0.645559	36.3799	29.8758	6	60	GA044-1	H	1	255
5	2	Cut	26.2236	0.220339	27616726	55264680	N/A	1.0804	60.8847	49.9997	6	60	GA044-1	H	1	256
5	3		10	0.987288	1240758	19390072	N/A	0.04854	2.73542	2.24637	6	60	GA044-1	H	1	257
6	1	Uncut	29.8592	0.14548	33292822	67550012	N/A	1.30245	86.3629	53.8666	6	0	GA041-1	W	2	258
6	2		10	0.990113	5257108	13699768	N/A	0.205664	13.6371	8.50581	6		GA041-1	W	2	259
7	1	Uncut	29.7721	0.146893	26868808	58932564	N/A	1.05114	71.4944	49.3159	6	5	GA041-1	W	2	260
7	2	Cut	26.2236	0.220339	6477220	25438462	N/A	0.253396	17.235	11.8885	6	5	GA041-1	W	2	261
7	3		10	0.990113	4235686	12411798	N/A	0.165705	11.2706	7.77431	6	5	GA041-1	W	2	262
8	1	Uncut	29.8592	0.14548	20001608	49959546	N/A	0.782484	60.4352	39.8163	6	15	GA041-1	W	2	263
8	2	Cut	26.1682	0.221751	12412908	34418436	N/A	0.485606	37.5058	24.7098	6	15	GA041-1	W	2	264
8	3		10	0.987288	681466	12547958	N/A	0.02666	2.05906	1.35657	6	15	GA041-1	W	2	265
9	1	Uncut	30.2103	0.139831	10715052	38045916	N/A	0.419184	33.3443	25.3977	6	60	GA041-1	W	2	266
9	2	Cut	26.1682	0.221751	20473876	44536456	N/A	0.80096	63.7129	48.5288	6	60	GA041-1	W	2	267
9	3		10	0.988701	945646	13074172	N/A	0.036995	2.94277	2.24145	6	60	GA041-1	W	2	268
10	1	Uncut	30.2103	0.139831	48082240	84860758	N/A	1.88103	98.1981	65.6016	6	0	GA056-1	N	3	269
10	2	Cut	26.3347	0.217514	882302	11953738	N/A	0.034517	1.80192	1.20378	6	0	GA056-1	N	3	270
11	1	Uncut	30.3874	0.137006	36793540	74534650	N/A	1.4394	69.7901	60.9356	6	5	GA056-1	N	3	271
11	2	Cut	26.2791	0.218927	15204336	41333662	N/A	0.59481	28.8396	25.1806	6	5	GA056-1	N	3	272
11	3		10	0.991525	722388	18919580	N/A	0.028261	1.37023	1.19638	6	5	GA056-1	N	3	273
12	1	Uncut	30.4763	0.135593	24473798	61582874	N/A	0.957441	49.825	43.4231	6	15	GA056-1	N	3	274
12	2	Cut	26.1682	0.221751	23501364	51696326	N/A	0.919399	47.8453	41.6977	6	15	GA056-1	N	3	275
12	3		10	0.992938	1144336	22833366	N/A	0.044768	2.3297	2.03036	6	15	GA056-1	N	3	276
13	1	Uncut	30.655	0.132768	19500776	58465920	N/A	0.762891	34.8154	28.4056	6	60	GA056-1	N	3	277
13	2	Cut	26.1129	0.223164	29883568	63388548	N/A	1.16908	53.3521	43.5295	6	60	GA056-1	N	3	278
13	3		10	0.995763	6627588	19239038	N/A	0.259278	11.8325	9.65399	6	60	GA056-1	N	3	279
14	1		35.5816	0.060734	27111528	76011172	N/A	1.06063	22.997	20.9381	6		LADDER			280
14	2		27.5304	0.187853	26932596	89222096	N/A	1.05363	22.8452	20.7999	6		LADDER			281
14	3		16.5812	0.525424	29712110	80369106	N/A	1.16237	25.2029	22.9465	6		LADDER			282
14	4		10	0.85452	34135534	107459470	N/A	1.33542	28.955	26.3626	6		LADDER			283
1	1	band 6	36	0.048502	24853196	88307012	N/A	1	25.0769	22.7051	7		LADDER			284
1	2	band 7	28	0.18117	22646960	97543544	N/A	0.911229	22.8508	20.6896	7		LADDER			285
1	3	band 8	17	0.543509	28847790	96402612	N/A	1.16073	29.1075	26.3545	7		LADDER			286
1	4	band 9	10	0.905849	22759810	110512562	N/A	0.91577	22.9647	20.7927	7		LADDER			287
2	1	Uncut	30.2008	0.141227	47486910	112962332	N/A	1.9107	97.2777	83.6497	7	0	GA045-1	G	1	288
2	2		10	0.971469	299256	20067024	N/A	0.012041	0.613031	0.527149	7		GA045-1	G	1	289
2	3		10	0.987161	1029636	12738138	N/A	0.041429	2.10923	1.81374	7		GA045-1	G	1	290
3	1	Uncut	30.038	0.14408	46691780	97452746	N/A	1.8787	93.6927	82.7456	7	5	GA045-1	G	1	291
3	2		10	0.970043	96200	17500186	N/A	0.003871	0.193037	0.170482	7	5	GA045-1	G	1	292
3	3		10	0.987161	3047024	24459664	N/A	0.122601	6.11422	5.39983	7	5	GA045-1	G	1	293
4	1	Uncut	30.038	0.14408	49177514	97581062	N/A	1.97872	90.8466	82.4875	7	15	GA045-1	G	1	294
4	2	Cut	26.294	0.226819	1894104	18688996	N/A	0.076212	3.49902	3.17706	7	15	GA045-1	G	1	295
4	3		10	0.987161	3060862	30971294	N/A	0.123158	5.65439	5.13411	7	15	GA045-1	G	1	296
5	1	Uncut	30.038	0.14408	41640688	89666836	N/A	1.67547	81.3897	70.7401	7	60	GA045-1	G	1	297
5	2	Cut	26.294	0.226819	7189544	27986948	N/A	0.28928	14.0525	12.2138	7	60	GA045-1	G	1	298
5	3		10	0.987161	2331888	29568772	N/A	0.093826	4.55784	3.96146	7	60	GA045-1	G	1	299
6	1	Uncut	29.957	0.145506	54464666	98869254	N/A	2.19145	96.0538	82.1579	7	0	GA042-1	T	2	300
6	2		10	0.987161	2237612	30394612	N/A	0.090033	3.94625	3.37535	7		GA042-1	T	2	301
7	1	Uncut	29.957	0.145506	49233310	96618618	N/A	1.98097	88	76.1193	7	5	GA042-1	T	2	302
7	2	Cut	26.1909	0.229672	3615492	22033648	N/A	0.145474	6.46236	5.58989	7	5	GA042-1	T	2	303
7	3		10	0.985735	3098158	30513456	N/A	0.124658	5.53767	4.79004	7	5	GA042-1	T	2	304
8	1	Uncut	30.038	0.14408	43377616	85130710	N/A	1.74535	76.309	63.5465	7	15	GA042-1	T	2	305
8	2	Cut	26.1395	0.231098	10666952	33220672	N/A	0.429198	18.7651	15.6267	7	15	GA042-1	T	2	306
8	3		10	0.985735	2800160	30987796	N/A	0.112668	4.92598	4.10212	7	15	GA042-1	T	2	307
9	1	Uncut	30.2825	0.1398	31271216	70828434	N/A	1.25824	54.7489	48.8284	7	60	GA042-1	T	2	308
9	2	Cut	26.1395	0.231098	24268522	53348006	N/A	0.976475	42.4888	37.8941	7	60	GA042-1	T	2	309
9	3		10	0.987161	1577754	27069422	N/A	0.063483	2.7623	2.46358	7	60	GA042-1	T	2	310
10	1	Uncut	29.8761	0.146933	55562382	110710216	N/A	2.23562	94.9496	84.3256	7	0	GA057-1	R	3	311
10	2		10	0.987161	2955412	29360906	N/A	0.118915	5.05045	4.48535	7		GA057-1	R	3	312
11	1	Uncut	30.038	0.14408	45034994	95350480	N/A	1.81204	76.6079	66.5854	7	5	GA057-1	R	3	313
11	2	Cut	26.1909	0.229672	7731742	31188632	N/A	0.311096	13.1523	11.4316	7	5	GA057-1	R	3	314
11	3		10	0.992867	6019604	26517900	N/A	0.242206	10.2398	8.90015	7	5	GA057-1	R	3	315
12	1	Uncut	30.038	0.14408	37968068	86639940	N/A	1.52769	63.9939	47.7606	7	15	GA057-1	R	3	316
12	2	Cut	26.037	0.233951	16810580	47379092	N/A	0.676395	28.3337	21.1463	7	15	GA057-1	R	3	317
12	3		10	0.981455	4552110	14719710	N/A	0.18316	7.67243	5.72617	7	15	GA057-1	R	3	318
13	1	Uncut	30.2825	0.1398	21659726	65494218	N/A	0.871507	38.8073	28.7031	7	60	GA057-1	R	3	319
13	2	Cut	25.9349	0.236805	29687246	67673296	N/A	1.1945	53.1901	39.341	7	60	GA057-1	R	3	320
13	3		10	0.984308	4466492	16627356	N/A	0.179715	8.00253	5.91892	7	60	GA057-1	R	3	321
14	1		34.5699	0.0699	25939664	77511670	N/A	1.04371	25.4951	23.9324	7		LADDER			322
14	2		26.9212	0.2097	25262046	92038166	N/A	1.01645	24.8291	23.3072	7		LADDER			323
14	3		16.1013	0.580599	28072640	88564754	N/A	1.12954	27.5915	25.9003	7		LADDER			324
14	4		10	0.941512	22469508	95074312	N/A	0.904089	22.0844	20.7307	7		LADDER			325
15	1		10	0.968616	192474	13672610	N/A	0.007744	35.3637	2.41965	7					326
15	2		10	0.987161	351796	10505854	N/A	0.014155	64.6363	4.42253	7					327
1	1	band 6	36	0.059072	23805227	84832205	N/A	1	24.7538	22.6494	8		LADDER			328
1	2	band 7	28	0.188467	20789889	95338292	N/A	0.873333	21.6183	19.7804	8		LADDER			329
1	3	band 8	17	0.555556	27657656	93763682	N/A	1.16183	28.7597	26.3147	8		LADDER			330
1	4	band 9	10	0.912799	23915165	116280970	N/A	1.00462	24.8681	22.754	8		LADDER			331
2	1	Uncut	30.3083	0.147679	51160882	111967400	N/A	2.14914	100	76.8753	8	0	GA047-1	E	1	332
3	1	Uncut	30.1432	0.150492	43774961	95352673	N/A	1.83888	88.4158	79.0917	8	5	GA047-1	E	1	333
3	2	Cut	26.1877	0.237693	3582256	26236930	N/A	0.150482	7.23537	6.47235	8	5	GA047-1	E	1	334
3	3		10	0.988748	2153135	38259738	N/A	0.090448	4.34886	3.89024	8	5	GA047-1	E	1	335
4	1	Uncut	30.1432	0.150492	44901643	92171041	N/A	1.88621	76.1714	68.1484	8	15	GA047-1	E	1	336
4	2	Cut	26.1377	0.2391	10772026	37563756	N/A	0.452507	18.2737	16.349	8	15	GA047-1	E	1	337
4	3		10	0.988748	3274488	41157327	N/A	0.137553	5.55486	4.96978	8	15	GA047-1	E	1	338
5	1	Uncut	30.3083	0.147679	29499592	68027824	N/A	1.23921	50.9763	46.3043	8	60	GA047-1	E	1	339
5	2	Cut	26.0878	0.240506	25147916	54326235	N/A	1.0564	43.4565	39.4736	8	60	GA047-1	E	1	340
5	3		10	0.985935	3221709	37311322	N/A	0.135336	5.56722	5.05698	8	60	GA047-1	E	1	341
6	1	Uncut	29.5723	0.160338	49585688	92519543	N/A	2.08297	96.3624	84.2363	8	0	GA043-1	I	2	342
6	2		10	0.985935	1871793	28753678	N/A	0.078629	3.63755	3.17981	8		GA043-1	I	2	343
7	1	Uncut	29.5723	0.160338	45745596	85569578	N/A	1.92166	85.8027	68.6255	8	5	GA043-1	I	2	344
7	2	Cut	26.0878	0.240506	5400029	25700891	N/A	0.226842	10.1286	8.10088	8	5	GA043-1	I	2	345
7	3		10	0.985935	2169268	29733557	N/A	0.091126	4.06878	3.25424	8	5	GA043-1	I	2	346
8	1	Uncut	29.6532	0.158931	40559092	81506763	N/A	1.70379	71.9032	53.9412	8	15	GA043-1	I	2	347
8	2	Cut	26.0878	0.240506	13631071	38241707	N/A	0.572608	24.1652	18.1285	8	15	GA043-1	I	2	348
8	3		10	0.984529	2217740	31276485	N/A	0.093162	3.93161	2.94947	8	15	GA043-1	I	2	349
9	1	Uncut	30.061	0.151899	23052013	60743446	N/A	0.968359	44.8662	39.8172	8	60	GA043-1	I	2	350
9	2	Cut	26.0878	0.240506	26150498	56134810	N/A	1.09852	50.8968	45.1692	8	60	GA043-1	I	2	351
9	3		10	0.959212	236082	9044408	N/A	0.009917	0.459487	0.407779	8	60	GA043-1	I	2	352
9	4		10	0.983122	1940851	20057261	N/A	0.08153	3.77748	3.35239	8					353
10	1	Uncut	29.979	0.153305	43718897	86713634	N/A	1.83652	94.5925	81.1975	8	0	GA059-1	V	3	354
10	2		10	0.980309	2499228	26482794	N/A	0.104987	5.40746	4.64172	8		GA059-1	V	3	355
11	1	Uncut	30.061	0.151899	39427592	81059711	N/A	1.65626	82.1608	70.8676	8	5	GA059-1	V	3	356
11	2	Cut	26.288	0.23488	6572847	28643083	N/A	0.276109	13.6968	11.8141	8	5	GA059-1	V	3	357
11	3		10	0.954993	419896	11084393	N/A	0.017639	0.874997	0.754726	8	5	GA059-1	V	3	358
11	4		10	0.981716	1567967	16792409	N/A	0.065867	3.26739	2.81828	8					359
12	1	Uncut	30.1432	0.150492	31925601	74900482	N/A	1.34112	66.8114	58.3048	8	15	GA059-1	V	3	360
12	2	Cut	26.2378	0.236287	13669323	42758071	N/A	0.574215	28.6061	24.9639	8	15	GA059-1	V	3	361
12	3		10	0.980309	2189708	26284964	N/A	0.091984	4.58245	3.999	8	15	GA059-1	V	3	362
13	1	Uncut	30.3913	0.146273	15391758	52969822	N/A	0.646571	35.7944	30.5509	8	60	GA059-1	V	3	363
13	2	Cut	26.1877	0.237693	25879303	61917067	N/A	1.08713	60.1838	51.3675	8	60	GA059-1	V	3	364
13	3		10	0.980309	1729370	40230008	N/A	0.072647	4.02175	3.43261	8	60	GA059-1	V	3	365
14	1		35.0299	0.073136	25139083	72381033	N/A	1.05603	25.9267	23.9207	8		LADDER			366
14	2		27.2605	0.208158	23235316	80957000	N/A	0.976059	23.9633	22.1092	8		LADDER			367
14	3		16.6485	0.56962	27891694	77422413	N/A	1.17166	28.7655	26.5399	8		LADDER			368
14	4		10	0.915612	20096681	92301273	N/A	0.844213	20.7263	19.1227	8		LADDER			369
14	5		10	0.987342	599403	12722148	N/A	0.025179	0.618182	0.570353	8		LADDER			370
1	1	band 6	36	0.043941	21066990	80447360	N/A	1	25.6244	20.898	9		LADDER			371
1	2	band 7	28	0.158455	19095230	86505930	N/A	0.906405	23.226	18.942	9		LADDER			372
1	3	band 8	17	0.478029	17810100	64244880	N/A	0.845403	21.6629	17.6672	9		LADDER			373
1	4	band 9	10	0.798935	20146350	84220290	N/A	0.956299	24.5046	19.9847	9		LADDER			374
1	5		N/A	0.944075	4096050	102477550	N/A	0.19443	4.98214	4.06319	9		LADDER			375
2	1	Uncut	30.9249	0.113182	33368440	100309720	N/A	1.58392	89.4241	74.5861	9	0	GA048-1	C	1	376
2	2		10	0.889481	205100	13281380	N/A	0.009736	0.549647	0.458446	9		GA048-1	C	1	377
2	3		10	0.898802	162330	12443620	N/A	0.007705	0.435028	0.362845	9		GA048-1	C	1	378
2	4		10	0.926764	1570800	41749470	N/A	0.074562	4.20959	3.5111	9				1	379
2	5		10	0.945406	2008160	26675180	N/A	0.095323	5.38167	4.4887	9				1	380
3	1	Uncut	30.655	0.117177	31900400	91350140	N/A	1.51424	85.7456	71.1402	9	5	GA048-1	C	1	381
3	2	Cut	26.3616	0.197071	2369990	30101330	N/A	0.112498	6.37034	5.28525	9	5	GA048-1	C	1	382
3	3		10	0.900133	178780	21367290	N/A	0.008486	0.480546	0.398692	9	5	GA048-1	C	1	383
3	4		10	0.91478	1300670	17825010	N/A	0.06174	3.49609	2.90059	9				1	384
3	5		10	0.945406	1453690	28991130	N/A	0.069003	3.9074	3.24184	9				1	385
4	1	Uncut	30.8347	0.114514	30434880	99666210	N/A	1.44467	53.343	37.369	9	15	GA048-1	C	1	386
4	2	Cut	26.4165	0.195739	4974900	34661830	N/A	0.236147	8.71946	6.10836	9	15	GA048-1	C	1	387
4	3		10	0.902796	5608540	20307770	N/A	0.266224	9.83004	6.88636	9	15	GA048-1	C	1	388
4	4		10	0.917443	7841820	20472830	N/A	0.372233	13.7443	9.62846	9				1	389
4	5		10	0.942743	8194970	32054050	N/A	0.388996	14.3633	10.0621	9				1	390
5	1	Uncut	31.1062	0.110519	21577080	71331050	N/A	1.02421	53.6358	45.6355	9	60	GA048-1	C	1	391
5	2	Cut	26.4715	0.194407	14006440	50576610	N/A	0.664852	34.8169	29.6236	9	60	GA048-1	C	1	392
5	3		10	0.901465	332920	19919340	N/A	0.015803	0.827565	0.704125	9	60	GA048-1	C	1	393
5	4		10	0.917443	3138590	32096890	N/A	0.148981	7.80184	6.63811	9				1	394
5	5		10	0.948069	1173830	23043300	N/A	0.055719	2.91788	2.48265	9				1	395
6	1	Uncut	30.7447	0.115846	40224800	95718070	N/A	1.90938	89.4416	75.1997	9	0	GA044-1	H	2	396
6	2		10	0.902796	639170	20340110	N/A	0.03034	1.42122	1.19492	9		GA044-1	H	2	397
6	3		10	0.918775	2560810	23881130	N/A	0.121556	5.69407	4.7874	9		GA044-1	H	2	398
6	4		10	0.948069	1548470	23873010	N/A	0.073502	3.44309	2.89484	9					399
7	1	Uncut	30.9249	0.113182	28775810	79165450	N/A	1.36592	58.8086	51.4905	9	5	GA044-1	H	2	400
7	2	Cut	26.4715	0.194407	14294560	49921060	N/A	0.678529	29.2135	25.5782	9	5	GA044-1	H	2	401
7	3		10	0.904128	631820	23489270	N/A	0.029991	1.29124	1.13056	9	5	GA044-1	H	2	402
7	4		10	0.920107	2757580	21070980	N/A	0.130896	5.63561	4.93433	9					403
7	5		10	0.928096	716380	10805690	N/A	0.034005	1.46405	1.28187	9					404
7	6		10	0.949401	1755180	27486550	N/A	0.083314	3.58703	3.14066	9					405
8	1	Uncut	31.1062	0.110519	19118400	64512070	N/A	0.907505	36.267	27.49	9	15	GA044-1	H	2	406
8	2	Cut	26.4165	0.195739	21663950	59858120	N/A	1.02834	41.0958	31.1502	9	15	GA044-1	H	2	407
8	3		10	0.905459	749490	21126630	N/A	0.035577	1.42176	1.07768	9	15	GA044-1	H	2	408
8	4		10	0.92277	7208040	34491730	N/A	0.342149	13.6734	10.3643	9					409
8	5		10	0.949401	3975860	24453660	N/A	0.188725	7.54207	5.71682	9					410
9	1	Uncut	31.1972	0.109188	13984040	56903700	N/A	0.663789	22.4478	19.0015	9	60	GA044-1	H	2	411
9	2	Cut	26.3616	0.197071	23623040	63278320	N/A	1.12133	37.9208	32.099	9	60	GA044-1	H	2	412
9	3		10	0.909454	5328820	22445920	N/A	0.252946	8.55406	7.24081	9	60	GA044-1	H	2	413
9	4		10	0.924101	14647220	34906830	N/A	0.695269	23.5124	19.9027	9					414
9	5		10	0.952064	4712680	20170640	N/A	0.2237	7.565	6.4036	9					415
10	1	Uncut	30.7447	0.115846	39254390	89891200	N/A	1.86331	90.1437	78.2421	9	0	GA060-1	Q	3	416
10	2		10	0.908122	329280	20398140	N/A	0.01563	0.756158	0.656323	9		GA060-1	Q	3	417
10	3		10	0.92277	880460	20095740	N/A	0.041793	2.02189	1.75494	9		GA060-1	Q	3	418
10	4		10	0.952064	3082310	40924590	N/A	0.14631	7.07821	6.14368	9					419
11	1	Uncut	30.8347	0.114514	38746330	97643280	N/A	1.8392	57.5012	49.7256	9	5	GA060-1	Q	3	420
11	2	Cut	26.5266	0.193076	7536550	39021080	N/A	0.357742	11.1846	9.67213	9	5	GA060-1	Q	3	421
11	3		10	0.930759	14449610	49705950	N/A	0.685889	21.4439	18.5441	9	5	GA060-1	Q	3	422
11	4		10	0.952064	6650980	25349590	N/A	0.315706	9.87034	8.53562	9					423
12	1	Uncut	30.9249	0.113182	29509900	82841570	N/A	1.40077	57.4177	51.8505	9	15	GA060-1	Q	3	424
12	2	Cut	26.4165	0.195739	15053080	53894750	N/A	0.714534	29.2889	26.4491	9	15	GA060-1	Q	3	425
12	3		10	0.916112	1376900	23506840	N/A	0.065358	2.67905	2.41929	9	15	GA060-1	Q	3	426
12	4		10	0.930759	4207000	34248410	N/A	0.199696	8.1856	7.39193	9					427
12	5		10	0.960053	1248240	28049490	N/A	0.059251	2.42871	2.19323	9					428
13	1	Uncut	31.1062	0.110519	16180010	64105720	N/A	0.768027	34.4704	30.4175	9	60	GA060-1	Q	3	429
13	2	Cut	26.3069	0.198402	22989610	67081910	N/A	1.09126	48.9778	43.2191	9	60	GA060-1	Q	3	430
13	3		10	0.934754	6267870	60703230	N/A	0.297521	13.3533	11.7832	9	60	GA060-1	Q	3	431
13	4		10	0.964048	1501360	34043590	N/A	0.071266	3.19854	2.82247	9					432
14	1		36	0.039947	23313990	88488470	N/A	1.10666	21.6837	19.9438	9		LADDER			433
14	2		27.5954	0.167776	25014710	109881450	N/A	1.18739	23.2655	21.3987	9		LADDER			434
14	3		16.4115	0.499334	28425670	99375010	N/A	1.3493	26.4379	24.3166	9		LADDER			435
14	4		10	0.828229	26421500	112330470	N/A	1.25417	24.5739	22.6021	9		LADDER			436
14	5		10	0.946738	1943270	54874190	N/A	0.092242	1.80738	1.66236	9		LADDER			437
14	6		10	0.965379	2399460	28707980	N/A	0.113897	2.23167	2.05261	9		LADDER			438
1	1	band 6	36	0.11782	23687280	69720768	N/A	1	24.9278	20.3318	10		LADDER			439
1	2	band 7	28	0.251841	23194872	75290400	N/A	0.979212	24.4096	19.9091	10		LADDER			440
1	3	band 8	17	0.600884	23731920	64190880	N/A	1.00188	24.9748	20.3701	10		LADDER			441
1	4	band 9	10	0.942563	24409512	72335664	N/A	1.03049	25.6878	20.9517	10		LADDER			442
2	1	Uncut	30.7565	0.201767	40301928	90698328	N/A	1.70142	100	78.4188	10	0	GA049-1	S	1	443
3	1	Uncut	30.8416	0.200295	37368792	76590792	N/A	1.57759	91.5053	69.4819	10	5	GA049-1	S	1	444
3	2	Cut	26.789	0.282769	3469032	22743288	N/A	0.146451	8.49465	6.45017	10	5	GA049-1	S	1	445
4	1	Uncut	30.9269	0.198822	32352264	65552328	N/A	1.36581	80.2067	54.7999	10	15	GA049-1	S	1	446
4	2	Cut	26.789	0.282769	7983864	27498168	N/A	0.337053	19.7933	13.5235	10	15	GA049-1	S	1	447
5	1	Uncut	31.0124	0.197349	22257576	52212672	N/A	0.939643	54.2664	35.5948	10	60	GA049-1	S	1	448
5	2	Cut	26.6203	0.287187	18757800	41353416	N/A	0.791893	45.7336	29.9979	10	60	GA049-1	S	1	449
6	1	Uncut	30.4186	0.207658	44515584	87802776	N/A	1.8793	100	80.0036	10	0	GA045-1	G	2	450
7	1	Uncut	30.2511	0.210604	42846552	84814128	N/A	1.80884	97.7867	75.5663	10	5	GA045-1	G	2	451
7	2	Cut	26.5084	0.290133	969768	11934072	N/A	0.04094	2.21326	1.71033	10	5	GA045-1	G	2	452
8	1	Uncut	30.4186	0.207658	45103608	87192072	N/A	1.90413	95.3047	75.153	10	15	GA045-1	G	2	453
8	2	Cut	26.5643	0.28866	2222064	17172360	N/A	0.093808	4.69526	3.70247	10	15	GA045-1	G	2	454
9	1	Uncut	30.5028	0.206186	38650320	80218296	N/A	1.63169	84.1709	70.3025	10	60	GA045-1	G	2	455
9	2	Cut	26.6203	0.287187	7268544	26615520	N/A	0.306854	15.8291	13.221	10	60	GA045-1	G	2	456
10	1	Uncut	30.5028	0.206186	44145792	83931408	N/A	1.86369	100	79.2215	10	0	pAS008	A	3	457
11	1	Uncut	30.5028	0.206186	39590064	73975824	N/A	1.67136	86.1167	67.2618	10	5	pAS008	A	3	458
11	2	Cut	26.5643	0.28866	6382512	26979480	N/A	0.269449	13.8833	10.8436	10	5	pAS008	A	3	459
12	1	Uncut	30.4186	0.207658	33595704	69558480	N/A	1.4183	73.3116	59.5661	10	15	pAS008	A	3	460
12	2	Cut	26.397	0.293078	12230208	37675008	N/A	0.51632	26.6884	21.6845	10	15	pAS008	A	3	461
13	1	Uncut	30.5871	0.204713	20246256	55355328	N/A	0.854731	44.6294	37.5142	10	60	pAS008	A	3	462
13	2	Cut	26.2308	0.297496	25119000	56537352	N/A	1.06044	55.3706	46.5429	10	60	pAS008	A	3	463
14	1		35.703	0.122239	24683328	71175960	N/A	1.04205	23.3241	21.7248	10		LADDER			464
14	2		27.9411	0.253314	24966144	84323592	N/A	1.05399	23.5914	21.9737	10		LADDER			465
14	3		17	0.600884	28600056	76919616	N/A	1.2074	27.0252	25.172	10		LADDER			466
14	4		10	0.949926	27577944	94294440	N/A	1.16425	26.0593	24.2724	10		LADDER			467
1	1	band 6	36	0.106117	23978430	73367560	N/A	1	23.8905	19.8436	11		LADDER			468
1	2	band 7	28	0.217228	23385180	78455580	N/A	0.975259	23.2994	19.3526	11		LADDER			469
1	3	band 8	17	0.518102	22304030	61843810	N/A	0.930171	22.2223	18.4579	11		LADDER			470
1	4	band 9	10	0.817728	23051490	73039540	N/A	0.961343	22.967	19.0765	11		LADDER			471
1	5		N/A	0.973783	7648830	75480930	N/A	0.318988	7.62079	6.32986	11		LADDER			472
2	1	Uncut	30.133	0.184769	46622660	99606150	N/A	1.94436	89.0035	78.4386	11	0	GA050-1	P	1	473
2	2		10	0.926342	283150	18650800	N/A	0.011809	0.540538	0.476376	11		GA050-1	P	1	474
2	3		10	0.940075	875980	15015490	N/A	0.036532	1.67226	1.47376	11		GA050-1	P	1	475
2	4		10	0.970037	3965220	34654200	N/A	0.165366	7.56968	6.67114	11				1	476
2	5		10	0.98377	635950	11550210	N/A	0.026522	1.21404	1.06993	11				1	477
3	1	Uncut	30.133	0.184769	46438560	91287210	N/A	1.93668	87.998	77.3088	11	5	GA050-1	P	1	478
3	2	Cut	26.3137	0.254682	1588510	17388910	N/A	0.066247	3.01012	2.64448	11	5	GA050-1	P	1	479
3	3		10	0.926342	306390	16223690	N/A	0.012778	0.580589	0.510064	11	5	GA050-1	P	1	480
3	4		10	0.940075	1100050	14144130	N/A	0.045877	2.08452	1.83131	11				1	481
3	5		10	0.968789	3338790	25069380	N/A	0.139241	6.32679	5.55827	11				1	482
4	1	Uncut	30.133	0.184769	45390800	83105190	N/A	1.89298	82.2447	72.154	11	15	GA050-1	P	1	483
4	2	Cut	26.3137	0.254682	4510940	22466360	N/A	0.188125	8.17348	7.17067	11	15	GA050-1	P	1	484
4	3		10	0.925094	481040	15207220	N/A	0.020061	0.871608	0.764669	11	15	GA050-1	P	1	485
4	4		10	0.940075	1491070	14143500	N/A	0.062184	2.70171	2.37023	11				1	486
4	5		10	0.967541	3316110	28150920	N/A	0.138296	6.00854	5.27135	11				1	487
5	1	Uncut	30.2182	0.183521	39392780	72943430	N/A	1.64284	67.0562	59.7341	11	60	GA050-1	P	1	488
5	2	Cut	26.2593	0.25593	13502720	34893460	N/A	0.563119	22.985	20.4751	11	60	GA050-1	P	1	489
5	3		10	0.925094	569030	17112900	N/A	0.023731	0.968629	0.86286	11	60	GA050-1	P	1	490
5	4		10	0.938826	2511250	15884750	N/A	0.10473	4.27477	3.80799	11				1	491
5	5		10	0.967541	2770110	32475240	N/A	0.115525	4.71541	4.20051	11				1	492
6	1	Uncut	30.2182	0.183521	50561000	90151600	N/A	2.1086	89.9855	78.1931	11	0	GA047-1	E	2	493
6	2		10	0.938826	2881830	30427180	N/A	0.120184	5.12891	4.45678	11		GA047-1	E	2	494
6	3		10	0.966292	2745120	17278730	N/A	0.114483	4.8856	4.24535	11		GA047-1	E	2	495
7	1	Uncut	30.133	0.184769	49259770	88590530	N/A	2.05434	80.3098	70.0406	11	5	GA047-1	E	2	496
7	2	Cut	26.2593	0.25593	5203240	23438590	N/A	0.216997	8.48302	7.3983	11	5	GA047-1	E	2	497
7	3		10	0.937578	3835300	29085630	N/A	0.159948	6.25282	5.45327	11	5	GA047-1	E	2	498
7	4		10	0.967541	3038840	14669060	N/A	0.126732	4.95432	4.32081	11					499
8	1	Uncut	30.2182	0.183521	42909510	76699700	N/A	1.7895	71.0825	52.1773	11	15	GA047-1	E	2	500
8	2	Cut	26.205	0.257179	11791570	32789610	N/A	0.491757	19.5335	14.3384	11	15	GA047-1	E	2	501
8	3		10	0.938826	2832410	28011970	N/A	0.118123	4.69208	3.44417	11	15	GA047-1	E	2	502
8	4		10	0.967541	2832270	12443690	N/A	0.118117	4.69185	3.444	11					503
9	1	Uncut	30.3894	0.181024	29473010	61401690	N/A	1.22915	49.0425	44.0045	11	60	GA047-1	E	2	504
9	2	Cut	26.0967	0.259675	23811130	48323450	N/A	0.993023	39.6213	35.551	11	60	GA047-1	E	2	505
9	3		10	0.926342	463540	14050540	N/A	0.019332	0.771322	0.692085	11	60	GA047-1	E	2	506
9	4		10	0.940075	3890040	24669540	N/A	0.162231	6.47295	5.808	11					507
9	5		10	0.967541	2459100	16313080	N/A	0.102555	4.0919	3.67154	11					508
10	1	Uncut	29.8789	0.188514	42591290	78552460	N/A	1.77623	88.366	75.3166	11	0	GA040-1	Y	3	509
10	2	Cut	26.2593	0.25593	847560	15716190	N/A	0.035347	1.75847	1.49879	11	0	GA040-1	Y	3	510
10	3		10	0.940075	2211580	25243330	N/A	0.092232	4.58846	3.91086	11		GA040-1	Y	3	511
10	4		10	0.967541	2548280	13486340	N/A	0.106274	5.28703	4.50627	11					512
11	1	Uncut	30.0481	0.186017	31889480	65784460	N/A	1.32992	64.0642	53.6914	11	5	GA040-1	Y	3	513
11	2	Cut	26.2593	0.25593	12858720	36097810	N/A	0.536262	25.8325	21.6499	11	5	GA040-1	Y	3	514
11	3		10	0.940075	3074050	36316630	N/A	0.128201	6.1756	5.17569	11	5	GA040-1	Y	3	515
11	4		10	0.968789	1955100	12694850	N/A	0.081536	3.92769	3.29175	11					516
12	1	Uncut	30.3037	0.182272	21846230	54185110	N/A	0.911078	44.1068	38.056	11	15	GA040-1	Y	3	517
12	2	Cut	26.205	0.257179	21168980	47977160	N/A	0.882834	42.7395	36.8762	11	15	GA040-1	Y	3	518
12	3		10	0.92759	611450	14589330	N/A	0.0255	1.2345	1.06514	11	15	GA040-1	Y	3	519
12	4		10	0.942572	3185000	16592940	N/A	0.132828	6.43041	5.54825	11					520
12	5		10	0.951311	700280	9462880	N/A	0.029205	1.41384	1.21988	11					521
12	6		10	0.970037	2018310	23192540	N/A	0.084172	4.0749	3.51588	11					522
13	1	Uncut	30.4753	0.179775	13586930	46958940	N/A	0.566631	28.7667	25.0073	11	60	GA040-1	Y	3	523
13	2	Cut	26.205	0.257179	26783540	57743280	N/A	1.11698	56.7071	49.2962	11	60	GA040-1	Y	3	524
13	3		10	0.930087	991410	17081260	N/A	0.041346	2.09905	1.82473	11	60	GA040-1	Y	3	525
13	4		10	0.94382	4209660	25093040	N/A	0.17556	8.91285	7.74805	11					526
13	5		10	0.971286	1659840	25103680	N/A	0.069222	3.51427	3.055	11					527
14	1		35.3952	0.113608	26296340	70912100	N/A	1.09667	20.3262	18.6677	11		LADDER			528
14	2		27.54	0.227216	27048700	83233010	N/A	1.12804	20.9077	19.2018	11		LADDER			529
14	3		16.6651	0.529338	28842240	77578130	N/A	1.20284	22.2941	20.4751	11		LADDER			530
14	4		10	0.831461	28401800	81538870	N/A	1.18447	21.9536	20.1624	11		LADDER			531
14	5		10	0.932584	3067680	16589230	N/A	0.127935	2.37121	2.17774	11		LADDER			532
14	6		10	0.958802	9635500	27859580	N/A	0.40184	7.44791	6.84023	11		LADDER			533
14	7		10	0.970037	6079570	25647370	N/A	0.253543	4.6993	4.31588	11		LADDER			534
1	1	band 6	36	0.110834	23331600	70317000	N/A	1	24.9425	20.6719	12		LADDER			535
1	2	band 7	28	0.221669	21795048	76352760	N/A	0.934143	23.2998	19.3105	12		LADDER			536
1	3	band 8	17	0.519303	21273264	57881160	N/A	0.911779	22.742	18.8482	12		LADDER			537
1	4	band 9	10	0.815691	22778712	77232384	N/A	0.976303	24.3514	20.1821	12		LADDER			538
1	5		N/A	0.941469	2231136	47701584	N/A	0.095627	2.38518	1.9768	12		LADDER			539
1	6		N/A	0.970112	2131920	27556056	N/A	0.091375	2.27911	1.88889	12		LADDER			540
2	1	Uncut	30.3894	0.185554	41424840	92416320	N/A	1.77548	89.9675	75.8498	12	0	GA051-1	F	1	541
2	2		10	0.927771	263304	12424608	N/A	0.011285	0.57185	0.482115	12		GA051-1	F	1	542
2	3		10	0.941469	1496952	17437896	N/A	0.06416	3.25112	2.74095	12		GA051-1	F	1	543
2	4		10	0.968867	2859120	26743032	N/A	0.122543	6.20951	5.23511	12				1	544
3	1	Uncut	30.3894	0.185554	35323416	78653880	N/A	1.51397	69.1455	58.5474	12	5	GA051-1	F	1	545
3	2	Cut	26.6316	0.251557	8074080	33932736	N/A	0.346058	15.805	13.3825	12	5	GA051-1	F	1	546
3	3		10	0.927771	454968	17008056	N/A	0.0195	0.890598	0.754094	12	5	GA051-1	F	1	547
3	4		10	0.940224	4272264	29747088	N/A	0.183111	8.36294	7.08113	12				1	548
3	5		10	0.968867	2867328	19363896	N/A	0.122895	5.61278	4.7525	12				1	549
3	6		10	0.98132	93600	9029520	N/A	0.004012	0.183222	0.155139	12				1	550
4	1	Uncut	30.4753	0.184309	28612440	64766232	N/A	1.22634	52.9647	46.2552	12	15	GA051-1	F	1	551
4	2	Cut	26.576	0.252802	16936992	43367616	N/A	0.725925	31.3522	27.3805	12	15	GA051-1	F	1	552
4	3		10	0.926526	536256	15549984	N/A	0.022984	0.992667	0.866917	12	15	GA051-1	F	1	553
4	4		10	0.940224	5017968	29434608	N/A	0.215072	9.28879	8.1121	12				1	554
4	5		10	0.967621	2821680	17282664	N/A	0.120938	5.22323	4.56156	12				1	555
4	6		10	0.98132	96408	9015408	N/A	0.004132	0.178461	0.155854	12				1	556
5	1	Uncut	30.7346	0.180573	15224832	44947008	N/A	0.652541	32.0526	27.9252	12	60	GA051-1	F	1	557
5	2	Cut	26.4653	0.255293	24393168	49369320	N/A	1.0455	51.3546	44.7417	12	60	GA051-1	F	1	558
5	3		10	0.927771	781560	14135760	N/A	0.033498	1.64541	1.43353	12	60	GA051-1	F	1	559
5	4		10	0.940224	4995504	29987352	N/A	0.214109	10.517	9.1627	12				1	560
5	5		10	0.968867	2104416	24276600	N/A	0.090196	4.4304	3.8599	12				1	561
6	1	Uncut	30.5615	0.183064	38935080	74164536	N/A	1.66877	96.002	71.4089	12	0	GA048-1	C	2	562
6	2		10	0.968867	1621440	20739888	N/A	0.069495	3.99798	2.9738	12		GA048-1	C	2	563
7	1	Uncut	30.5615	0.183064	37044072	72382248	N/A	1.58772	87.1209	63.2192	12	5	GA048-1	C	2	564
7	2	Cut	26.5206	0.254047	2683368	19850112	N/A	0.11501	6.31079	4.57942	12	5	GA048-1	C	2	565
7	3		10	0.970112	2792880	26963928	N/A	0.119704	6.56834	4.76631	12	5	GA048-1	C	2	566
8	1	Uncut	30.6479	0.181818	31441752	65430000	N/A	1.3476	78.3174	43.7812	12	15	GA048-1	C	2	567
8	2	Cut	26.5206	0.254047	5586408	24779664	N/A	0.239435	13.915	7.77881	12	15	GA048-1	C	2	568
8	3		10	0.970112	2764584	17019072	N/A	0.118491	6.88623	3.84956	12	15	GA048-1	C	2	569
8	4		10	0.986301	353808	10534824	N/A	0.015164	0.881291	0.492661	12					570
9	1	Uncut	30.8215	0.179328	22441104	53810784	N/A	0.961833	47.2214	40.5669	12	60	GA048-1	C	2	571
9	2	Cut	26.5206	0.254047	14426640	36474480	N/A	0.618331	30.3571	26.0791	12	60	GA048-1	C	2	572
9	3		10	0.931507	1084248	13397544	N/A	0.046471	2.28152	1.96	12	60	GA048-1	C	2	573
9	4		10	0.942715	6839424	27497160	N/A	0.29314	14.3918	12.3637	12					574
9	5		10	0.970112	2625984	18491184	N/A	0.112551	5.52569	4.747	12					575
9	6		10	0.983811	105768	10720152	N/A	0.004533	0.222561	0.191197	12					576
10	1	Uncut	30.2182	0.188045	31003632	64333512	N/A	1.32883	91.7737	62.4526	12	0	GA041-1	W	3	577
10	2		10	0.971357	2779056	25445808	N/A	0.119111	8.22627	5.59803	12		GA041-1	W	3	578
11	1	Uncut	30.3037	0.186799	26738208	61113240	N/A	1.14601	64.8619	52.5817	12	5	GA041-1	W	3	579
11	2	Cut	26.5206	0.254047	6323472	26890704	N/A	0.271026	15.3396	12.4353	12	5	GA041-1	W	3	580
11	3		10	0.932752	1407456	17194608	N/A	0.060324	3.41422	2.76782	12	5	GA041-1	W	3	581
11	4		10	0.945205	2798640	18652320	N/A	0.119951	6.78897	5.50363	12					582
11	5		10	0.973848	3152160	17740008	N/A	0.135103	7.64655	6.19884	12					583
11	6		10	0.987547	803376	10339920	N/A	0.034433	1.94884	1.57987	12					584
12	1	Uncut	30.3894	0.185554	19171368	53434152	N/A	0.821691	49.4015	40.91	12	15	GA041-1	W	3	585
12	2	Cut	26.4653	0.255293	11595240	36861408	N/A	0.496976	29.879	24.7432	12	15	GA041-1	W	3	586
12	3		10	0.933998	979848	18524736	N/A	0.041997	2.52491	2.09091	12	15	GA041-1	W	3	587
12	4		10	0.948941	3946104	29685384	N/A	0.169131	10.1685	8.42063	12					588
12	5		10	0.975093	3114720	27500904	N/A	0.133498	8.02612	6.64653	12					589
13	1	Uncut	30.5615	0.183064	9057240	42155712	N/A	0.388196	25.0108	20.3532	12	60	GA041-1	W	3	590
13	2	Cut	26.3	0.259029	17198136	46914912	N/A	0.737118	47.4912	38.6473	12	60	GA041-1	W	3	591
13	3		10	0.947696	8062128	53476056	N/A	0.345545	22.2629	18.117	12	60	GA041-1	W	3	592
13	4		10	0.976339	1895832	26099928	N/A	0.081256	5.23518	4.26027	12					593
14	1		35.6963	0.11457	25900632	75393936	N/A	1.11011	22.6201	20.9488	12		LADDER			594
14	2		27.8833	0.224159	26497080	89590608	N/A	1.13567	23.141	21.4312	12		LADDER			595
14	3		16.7741	0.526775	27711792	82184472	N/A	1.18774	24.2018	22.4137	12		LADDER			596
14	4		10	0.828144	26572752	93552984	N/A	1.13892	23.2071	21.4925	12		LADDER			597
14	5		10	0.950187	4907376	47845224	N/A	0.210332	4.28581	3.96916	12		LADDER			598
14	6		10	0.977584	2660184	26039592	N/A	0.114016	2.32325	2.1516	12		LADDER			599
14	7		10	0.993773	253008	7513848	N/A	0.010844	0.220962	0.204637	12		LADDER			600
1	1	band 6	36	0.097812	22463000	71296400	N/A	1	25.2437	20.6559	13		LADDER			601
1	2	band 7	28	0.220077	20927060	75064990	N/A	0.931624	23.5176	19.2435	13		LADDER			602
1	3	band 8	17	0.546976	20563130	60795980	N/A	0.915422	23.1086	18.9089	13		LADDER			603
1	4	band 9	10	0.864865	18615100	68302150	N/A	0.828701	20.9194	17.1175	13		LADDER			604
1	5		N/A	0.956242	6416410	43402380	N/A	0.285644	7.21069	5.90022	13		LADDER			605
2	1	Uncut	30.0731	0.185328	40856130	95172700	N/A	1.81882	71.5498	56.6141	13	0	GA052-1	M	1	606
2	2		10	0.917632	3943380	14054180	N/A	0.17555	6.90589	5.46432	13		GA052-1	M	1	607
2	3		10	0.927928	2765980	8120280	N/A	0.123135	4.84396	3.83281	13		GA052-1	M	1	608
2	4		10	0.94852	6739950	18700850	N/A	0.300047	11.8034	9.33952	13				1	609
2	5		10	0.960103	2796220	12255530	N/A	0.124481	4.89691	3.87471	13				1	610
3	1	Uncut	29.9936	0.186615	40874680	87423350	N/A	1.81964	70.4135	61.7264	13	5	GA052-1	M	1	611
3	2	Cut	26.294	0.261261	4025280	26980100	N/A	0.179196	6.93422	6.07872	13	5	GA052-1	M	1	612
3	3		10	0.916345	1576050	13465620	N/A	0.070162	2.71501	2.38005	13	5	GA052-1	M	1	613
3	4		10	0.924067	2010190	8069530	N/A	0.089489	3.46289	3.03566	13				1	614
3	5		10	0.930502	1857940	6039040	N/A	0.082711	3.20061	2.80574	13				1	615
3	6		10	0.952381	5525240	17261090	N/A	0.245971	9.51816	8.34387	13				1	616
3	7		10	0.960103	2180080	10032400	N/A	0.097052	3.75556	3.29222	13				1	617
4	1	Uncut	29.9936	0.186615	38811640	79886380	N/A	1.7278	55.7584	45.7981	13	15	GA052-1	M	1	618
4	2	Cut	26.1909	0.263835	10514560	36380750	N/A	0.468084	15.1056	12.4073	13	15	GA052-1	M	1	619
4	3		10	0.930502	7474390	20738130	N/A	0.332742	10.738	8.81985	13	15	GA052-1	M	1	620
4	4		10	0.940798	4919250	10751090	N/A	0.218993	7.0672	5.80476	13				1	621
4	5		10	0.949807	3431820	7278250	N/A	0.152777	4.93029	4.04958	13				1	622
4	6		10	0.958816	4455150	14535360	N/A	0.198333	6.40045	5.25712	13				1	623
5	1	Uncut	30.2326	0.182754	22982120	54088720	N/A	1.02311	44.2402	38.4929	13	60	GA052-1	M	1	624
5	2	Cut	26.1395	0.265122	23247420	48509440	N/A	1.03492	44.7509	38.9372	13	60	GA052-1	M	1	625
5	3		10	0.915058	588000	11634000	N/A	0.026176	1.13189	0.984844	13	60	GA052-1	M	1	626
5	4		10	0.929215	1361780	9987250	N/A	0.060623	2.6214	2.28085	13				1	627
5	5		10	0.938224	1448860	9788030	N/A	0.0645	2.78903	2.4267	13				1	628
5	6		10	0.957529	2320360	24880030	N/A	0.103297	4.46665	3.88638	13				1	629
6	1	Uncut	29.9144	0.187902	42407820	74221280	N/A	1.8879	91.745	76.1123	13	0	GA049-1	S	2	630
6	2		10	0.90991	45850	10628170	N/A	0.002041	0.099192	0.08229	13		GA049-1	S	2	631
6	3		10	0.926641	1146180	8652000	N/A	0.051025	2.47964	2.05713	13		GA049-1	S	2	632
6	4		10	0.936937	1199590	8301930	N/A	0.053403	2.59519	2.15299	13					633
6	5		10	0.956242	1424150	15669640	N/A	0.0634	3.081	2.55602	13					634
7	1	Uncut	29.9144	0.187902	39958870	71562470	N/A	1.77887	60.698	47.1937	13	5	GA049-1	S	2	635
7	2	Cut	26.1395	0.265122	3419220	17830540	N/A	0.152216	5.19384	4.03829	13	5	GA049-1	S	2	636
7	3		10	0.915058	3515890	8371230	N/A	0.156519	5.34068	4.15247	13	5	GA049-1	S	2	637
7	4		10	0.930502	5800970	10544730	N/A	0.258246	8.81174	6.85128	13					638
7	5		10	0.939511	5652290	9450560	N/A	0.251627	8.5859	6.67568	13					639
7	6		10	0.952381	7485030	16057230	N/A	0.333216	11.3698	8.84025	13					640
8	1	Uncut	29.9144	0.187902	34358450	65866920	N/A	1.52956	71.2692	51.5467	13	15	GA049-1	S	2	641
8	2	Cut	26.1395	0.265122	8329860	26410790	N/A	0.370826	17.2785	12.497	13	15	GA049-1	S	2	642
8	3		10	0.931789	2719710	23713130	N/A	0.121075	5.64145	4.08028	13	15	GA049-1	S	2	643
8	4		10	0.957529	2801400	17565240	N/A	0.124712	5.8109	4.20283	13					644
9	1	Uncut	30.1528	0.184041	23628920	53809140	N/A	1.0519	48.7327	40.7111	13	60	GA049-1	S	2	645
9	2	Cut	26.0882	0.266409	19951820	42839020	N/A	0.888208	41.1489	34.3757	13	60	GA049-1	S	2	646
9	3		10	0.931789	1953420	26331900	N/A	0.086962	4.02876	3.36562	13	60	GA049-1	S	2	647
9	4		10	0.958816	2952670	18393200	N/A	0.131446	6.08963	5.08726	13					648
10	1	Uncut	29.9936	0.186615	53675790	92563590	N/A	2.38952	92.8465	83.8429	13	0	GA042-1	T	3	649
10	2		10	0.930502	972370	17060400	N/A	0.043288	1.68197	1.51887	13		GA042-1	T	3	650
10	3		10	0.939511	843920	8508570	N/A	0.037569	1.45978	1.31822	13		GA042-1	T	3	651
10	4		10	0.953668	983500	7224350	N/A	0.043783	1.70122	1.53625	13					652
10	5		10	0.960103	1335740	10832920	N/A	0.059464	2.31052	2.08646	13					653
11	1	Uncut	30.1528	0.184041	49075670	88259640	N/A	2.18473	81.9145	74.5647	13	5	GA042-1	T	3	654
11	2	Cut	26.3457	0.259974	4368490	22547770	N/A	0.194475	7.29165	6.6374	13	5	GA042-1	T	3	655
11	3		10	0.930502	1993320	24465840	N/A	0.088738	3.32714	3.02861	13	5	GA042-1	T	3	656
11	4		10	0.957529	4473350	22154580	N/A	0.199143	7.46668	6.79673	13					657
12	1	Uncut	30.0731	0.185328	43501780	81213300	N/A	1.9366	74.5827	67.8276	13	15	GA042-1	T	3	658
12	2	Cut	26.1909	0.263835	10038350	32923170	N/A	0.446884	17.2105	15.6517	13	15	GA042-1	T	3	659
12	3		10	0.912484	265230	11485600	N/A	0.011807	0.45473	0.413544	13	15	GA042-1	T	3	660
12	4		10	0.927928	1496950	14371000	N/A	0.066641	2.56648	2.33403	13					661
12	5		10	0.957529	3024630	23570400	N/A	0.134649	5.18565	4.71598	13					662
13	1	Uncut	30.5542	0.177606	29019550	65191350	N/A	1.29188	49.5784	44.998	13	60	GA042-1	T	3	663
13	2	Cut	26.3457	0.259974	23966950	52905790	N/A	1.06695	40.9463	37.1634	13	60	GA042-1	T	3	664
13	3		10	0.930502	3630060	33370680	N/A	0.161602	6.20177	5.6288	13	60	GA042-1	T	3	665
13	4		10	0.957529	1803130	23204020	N/A	0.080271	3.08056	2.79595	13					666
13	5		10	0.981982	112910	7944720	N/A	0.005026	0.192901	0.175079	13					667
14	1		35.3395	0.106821	25277630	68974850	N/A	1.1253	23.7628	22.2163	13		LADDER			668
14	2		27.6176	0.229086	24286640	76520710	N/A	1.08118	22.8312	21.3453	13		LADDER			669
14	3		16.9635	0.548263	27479340	75990810	N/A	1.22332	25.8326	24.1513	13		LADDER			670
14	4		10.0215	0.863578	25201890	86329390	N/A	1.12193	23.6916	22.1497	13		LADDER			671
14	5		10	0.918919	642180	16627380	N/A	0.028588	0.603697	0.564406	13		LADDER			672
14	6		10	0.931789	822220	12687850	N/A	0.036603	0.772948	0.722641	13		LADDER			673
14	7		10	0.957529	2664690	30753590	N/A	0.118626	2.50501	2.34197	13		LADDER			674
1	1	band 6	36	0.065596	23866776	69593892	N/A	1	25.5787	21.3857	14		LADDER			675
1	2	band 7	28	0.192771	20787562	71479190	N/A	0.870983	22.2786	18.6266	14		LADDER			676
1	3	band 8	17	0.528782	22708084	59408088	N/A	0.951452	24.3369	20.3475	14		LADDER			677
1	4	band 9	10	0.848728	21231636	72666076	N/A	0.88959	22.7546	19.0245	14		LADDER			678
1	5		N/A	0.926372	1428126	27431800	N/A	0.059837	1.53056	1.27967	14		LADDER			679
1	6		N/A	0.955823	3284934	37558182	N/A	0.137636	3.52056	2.94345	14		LADDER			680
2	1	Uncut	30.9611	0.141901	48663584	98149012	N/A	2.03897	91.8883	77.586	14	0	GA053-1	K	1	681
2	2		10	0.911647	445110	16530194	N/A	0.01865	0.840472	0.709654	14		GA053-1	K	1	682
2	3		10	0.926372	1109112	13951072	N/A	0.046471	2.09426	1.76829	14		GA053-1	K	1	683
2	4		10	0.955823	2741700	32402602	N/A	0.114875	5.17697	4.37119	14				1	684
3	1	Uncut	30.9611	0.141901	44592178	88908558	N/A	1.86838	83.3965	72.643	14	5	GA053-1	K	1	685
3	2	Cut	26.8551	0.220884	4098860	23949730	N/A	0.171739	7.6657	6.67726	14	5	GA053-1	K	1	686
3	3		10	0.912985	700706	14918918	N/A	0.029359	1.31046	1.14149	14	5	GA053-1	K	1	687
3	4		10	0.926372	2144520	14709720	N/A	0.089854	4.01069	3.49354	14				1	688
3	5		10	0.955823	1933842	25799656	N/A	0.081027	3.61668	3.15033	14				1	689
4	1	Uncut	31.0431	0.140562	41296144	82047056	N/A	1.73028	71.4653	62.8006	14	15	GA053-1	K	1	690
4	2	Cut	26.8018	0.222222	11049236	34321274	N/A	0.462955	19.1213	16.803	14	15	GA053-1	K	1	691
4	3		10	0.912985	501794	14732734	N/A	0.021025	0.868383	0.763097	14	15	GA053-1	K	1	692
4	4		10	0.926372	2376510	14533526	N/A	0.099574	4.11268	3.61405	14				1	693
4	5		10	0.957162	2561214	20497482	N/A	0.107313	4.43232	3.89493	14				1	694
5	1	Uncut	31.2078	0.137885	25981400	59956280	N/A	1.0886	47.5716	41.9698	14	60	GA053-1	K	1	695
5	2	Cut	26.6954	0.2249	23162518	49189872	N/A	0.970492	42.4103	37.4162	14	60	GA053-1	K	1	696
5	3		10	0.915663	620860	14175884	N/A	0.026014	1.13679	1.00292	14	60	GA053-1	K	1	697
5	4		10	0.927711	2127130	13116352	N/A	0.089125	3.89475	3.43612	14				1	698
5	5		10	0.957162	2723422	31559372	N/A	0.114109	4.98655	4.39936	14				1	699
6	1	Uncut	30.7977	0.144578	55358808	95748156	N/A	2.31949	93.3094	81.8629	14	0	GA050-1	P	2	700
6	2		10	0.92905	1739074	18628760	N/A	0.072866	2.93127	2.57169	14		GA050-1	P	2	701
6	3		10	0.958501	1874198	17701540	N/A	0.078527	3.15903	2.77151	14		GA050-1	P	2	702
6	4		10	0.96921	356162	5961292	N/A	0.014923	0.600325	0.526682	14					703
7	1	Uncut	30.7163	0.145917	50134038	89526606	N/A	2.10058	88.6225	77.3225	14	5	GA050-1	P	2	704
7	2	Cut	26.6954	0.2249	1460020	13335022	N/A	0.061174	2.58089	2.25181	14	5	GA050-1	P	2	705
7	3		10	0.930388	3436412	25222086	N/A	0.143983	6.07458	5.30003	14	5	GA050-1	P	2	706
7	4		10	0.961178	1254374	11184656	N/A	0.052557	2.21737	1.93464	14					707
7	5		10	0.973226	285492	4415876	N/A	0.011962	0.504667	0.440318	14					708
8	1	Uncut	30.7977	0.144578	48603348	83282412	N/A	2.03644	71.3513	62.535	14	15	GA050-1	P	2	709
8	2	Cut	26.6954	0.2249	4333366	20289912	N/A	0.181565	6.36153	5.57548	14	15	GA050-1	P	2	710
8	3		12.4031	0.718876	9363220	81297954	N/A	0.392312	13.7455	12.0471	14	15	GA050-1	P	2	711
8	4		10	0.930388	2904130	25957128	N/A	0.121681	4.26336	3.73657	14					712
8	5		10	0.961178	2914268	18128890	N/A	0.122106	4.27824	3.74961	14					713
9	1	Uncut	30.9611	0.141901	41912490	76233394	N/A	1.7561	67.4413	61.1471	14	60	GA050-1	P	2	714
9	2	Cut	26.6954	0.2249	13195162	34258966	N/A	0.552867	21.2323	19.2507	14	60	GA050-1	P	2	715
9	3		10	0.933066	2639136	29327014	N/A	0.110578	4.24663	3.8503	14	60	GA050-1	P	2	716
9	4		10	0.962517	3896396	14380938	N/A	0.163256	6.26968	5.68454	14					717
9	5		10	0.974565	503422	4267654	N/A	0.021093	0.810056	0.734454	14					718
10	1	Uncut	30.6352	0.147256	50722190	90964500	N/A	2.12522	90.9965	81.4699	14	0	GA043-1	I	3	719
10	2		10	0.921017	459688	14409428	N/A	0.019261	0.824689	0.73835	14		GA043-1	I	3	720
10	3		10	0.934404	1662336	11196866	N/A	0.069651	2.98226	2.67004	14		GA043-1	I	3	721
10	4		10	0.965194	2896582	25249910	N/A	0.121365	5.19652	4.65249	14					722
11	1	Uncut	30.5542	0.148594	46974016	92885836	N/A	1.96818	79.0322	69.7295	14	5	GA043-1	I	3	723
11	2	Cut	26.6424	0.226238	6974722	29019692	N/A	0.292236	11.7347	10.3535	14	5	GA043-1	I	3	724
11	3		10	0.937082	3405258	29456070	N/A	0.142678	5.72923	5.05486	14	5	GA043-1	I	3	725
11	4		10	0.966533	2082582	20169070	N/A	0.087259	3.50387	3.09144	14					726
12	1	Uncut	30.5542	0.148594	38593664	84225246	N/A	1.61705	65.8015	57.4286	14	15	GA043-1	I	3	727
12	2	Cut	26.5367	0.228916	12717122	41790760	N/A	0.532838	21.6825	18.9235	14	15	GA043-1	I	3	728
12	3		10	0.93842	4995814	37038776	N/A	0.209321	8.51777	7.43393	14	15	GA043-1	I	3	729
12	4		10	0.96921	2086504	15673866	N/A	0.087423	3.55745	3.10478	14					730
12	5		10	0.983936	258556	7531276	N/A	0.010833	0.440833	0.384739	14					731
13	1	Uncut	30.9611	0.141901	19513652	63526040	N/A	0.817607	40.107	33.7526	14	60	GA043-1	I	3	732
13	2	Cut	26.5367	0.228916	24011520	61933856	N/A	1.00606	49.3515	41.5325	14	60	GA043-1	I	3	733
13	3		10	0.942436	3280050	31837612	N/A	0.137432	6.74158	5.67347	14	60	GA043-1	I	3	734
13	4		10	0.971888	1848816	24043636	N/A	0.077464	3.79992	3.19788	14					735
14	1		35.9049	0.066934	24302636	78916486	N/A	1.01826	23.5663	21.8496	14		LADDER			736
14	2		28.3728	0.186078	24122816	91792634	N/A	1.01073	23.392	21.6879	14		LADDER			737
14	3		17.204	0.52075	24664496	72246126	N/A	1.03342	23.9172	22.1749	14		LADDER			738
14	4		10	0.852744	25915540	88990476	N/A	1.08584	25.1304	23.2997	14		LADDER			739
14	5		10	0.945114	2345356	31753918	N/A	0.098269	2.2743	2.10862	14		LADDER			740
14	6		10	0.973226	1622598	16923060	N/A	0.067986	1.57344	1.45882	14		LADDER			741
14	7		10	0.995984	150886	8833898	N/A	0.006322	0.146315	0.135656	14		LADDER			742
15	1		10	0.931727	1228844	18161006	N/A	0.051488	19.738	9.07843	14					743
15	2		10	0.947791	2290892	19964978	N/A	0.095987	36.7969	16.9246	14					744
15	3		10	0.975904	2579714	23029984	N/A	0.108088	41.4361	19.0584	14					745
15	4		10	0.995984	126318	5463198	N/A	0.005293	2.02895	0.93321	14					746
1	1	band 6	36	0.09949	21597780	75531421	N/A	1	26.1558	20.9028	15		LADDER			747
1	2	band 7	28	0.214286	19666857	80857939	N/A	0.910596	23.8174	19.034	15		LADDER			748
1	3	band 8	17	0.522959	18632812	67162044	N/A	0.862719	22.5651	18.0333	15		LADDER			749
1	4	band 9	10	0.827806	16605018	67292349	N/A	0.76883	20.1093	16.0707	15		LADDER			750
1	5		N/A	0.938776	3025266	27502239	N/A	0.140073	3.66372	2.92792	15		LADDER			751
1	6		N/A	0.965561	3045925	24621075	N/A	0.14103	3.68874	2.94792	15		LADDER			752
2	1	Uncut	29.774	0.186224	39014047	96170419	N/A	1.80639	70.7802	60.5189	15	0	GA054-1	L	1	753	Gel 15 lane 2 band 1 manual analysis adjustment (merged split band)
2	2		10	0.92602	1551542	13074154	N/A	0.071838	2.81484	2.40677	15		GA054-1	L	1	755
2	3		10	0.938776	9792001	35654879	N/A	0.45338	17.7649	15.1894	15				1	756
2	4		10	0.968112	4762447	28851644	N/A	0.220506	8.64014	7.38755	15				1	757
3	1	Uncut	29.691	0.1875	37632449	91152691	N/A	1.74242	85.5085	69.8612	15	5	GA054-1	L	1	758
3	2	Cut	26.1581	0.256378	1922966	23979624	N/A	0.089035	4.36937	3.56981	15	5	GA054-1	L	1	759
3	3		10	0.923469	243163	30329748	N/A	0.011259	0.552516	0.45141	15	5	GA054-1	L	1	760
3	4		10	0.9375	1975161	19954623	N/A	0.091452	4.48796	3.66671	15				1	761
3	5		10	0.965561	2236428	25638622	N/A	0.103549	5.08162	4.15173	15				1	762
4	1	Uncut	29.691	0.1875	37112908	83112252	N/A	1.71837	66.3629	54.7106	15	15	GA054-1	L	1	763
4	2	Cut	26.1043	0.257653	5229501	31338681	N/A	0.242131	9.35105	7.70915	15	15	GA054-1	L	1	764
4	3		10	0.92602	1864493	12285973	N/A	0.086328	3.33396	2.74857	15	15	GA054-1	L	1	765
4	4		10	0.9375	6723227	21825394	N/A	0.311293	12.022	9.91115	15				1	766
4	5		10	0.966837	4994076	21768089	N/A	0.231231	8.93008	7.3621	15				1	767
5	1	Uncut	29.691	0.1875	29126489	68776804	N/A	1.34859	56.9674	50.0728	15	60	GA054-1	L	1	768
5	2	Cut	25.9968	0.260204	15048877	43652394	N/A	0.696779	29.4335	25.8713	15	60	GA054-1	L	1	769
5	3		10	0.9375	3112282	31335250	N/A	0.144102	6.0872	5.35048	15	60	GA054-1	L	1	770
5	4		10	0.965561	3840676	28984212	N/A	0.177827	7.51184	6.6027	15				1	771
6	1	Uncut	29.4433	0.191327	41655552	87510356	N/A	1.9287	84.9722	71.7458	15	0	GA051-1	F	2	772
6	2		10	0.938776	3451075	30570137	N/A	0.159788	7.03977	5.94399	15		GA051-1	F	2	773
6	3		10	0.968112	3915939	26613902	N/A	0.181312	7.98803	6.74465	15		GA051-1	F	2	774
7	1	Uncut	29.5257	0.190051	33679718	74734991	N/A	1.55941	71.5763	61.1536	15	5	GA051-1	F	2	775
7	2	Cut	26.0505	0.258929	6980479	31120484	N/A	0.323204	14.835	12.6747	15	5	GA051-1	F	2	776
7	3		10	0.938776	3341429	31948815	N/A	0.154712	7.10122	6.06717	15	5	GA051-1	F	2	777
7	4		10	0.966837	3052641	25235443	N/A	0.14134	6.48749	5.5428	15					778
8	1	Uncut	29.691	0.1875	26697706	67232635	N/A	1.23613	58.2391	41.9913	15	15	GA051-1	F	2	779
8	2	Cut	25.9433	0.26148	15412782	44231503	N/A	0.713628	33.6219	24.2419	15	15	GA051-1	F	2	780
8	3		10	0.940051	2285119	30147102	N/A	0.105803	4.98482	3.59413	15	15	GA051-1	F	2	781
8	4		10	0.966837	1394446	16684150	N/A	0.064564	3.04188	2.19325	15					782
8	5		10	0.984694	51465	8283821	N/A	0.002383	0.112267	0.080946	15					783
9	1	Uncut	29.9408	0.183673	15600757	53064868	N/A	0.722332	35.1155	30.6068	15	60	GA051-1	F	2	784
9	2	Cut	25.8898	0.262755	22985364	55006230	N/A	1.06425	51.7374	45.0945	15	60	GA051-1	F	2	785
9	3		10	0.940051	3166667	45146558	N/A	0.14662	7.1278	6.21262	15	60	GA051-1	F	2	786
9	4		10	0.968112	2499739	19040371	N/A	0.115741	5.62662	4.90419	15					787
9	5		10	0.984694	174470	9452332	N/A	0.008078	0.392712	0.342289	15					788
10	1	Uncut	29.691	0.1875	43259143	88289339	N/A	2.00294	85.1169	74.5175	15	0	GA044-1	H	3	789
10	2		10	0.940051	2798236	35221624	N/A	0.129561	5.50583	4.8202	15		GA044-1	H	3	790
10	3		10	0.968112	3881264	25979824	N/A	0.179707	7.6368	6.68581	15		GA044-1	H	3	791
10	4		10	0.984694	884541	13183435	N/A	0.040955	1.74043	1.5237	15					792
11	1	Uncut	30.0245	0.182398	28715353	71441523	N/A	1.32955	56.8365	48.2229	15	5	GA044-1	H	3	793
11	2	Cut	25.9968	0.260204	13972054	42987802	N/A	0.646921	27.655	23.4639	15	5	GA044-1	H	3	794
11	3		10	0.941327	5421126	40929932	N/A	0.251004	10.7301	9.10393	15	5	GA044-1	H	3	795
11	4		10	0.969388	2221098	22893822	N/A	0.102839	4.39624	3.72998	15					796
11	5		10	0.98852	193085	15789973	N/A	0.00894	0.382175	0.324256	15					797
12	1	Uncut	30.2771	0.178571	17994500	57998573	N/A	0.833164	38.5776	33.2131	15	15	GA044-1	H	3	798
12	2	Cut	25.9968	0.260204	20671118	55241655	N/A	0.957095	44.3159	38.1535	15	15	GA044-1	H	3	799
12	3		10	0.942602	6082141	48592669	N/A	0.28161	13.0392	11.226	15	15	GA044-1	H	3	800
12	4		10	0.971939	1641186	18982482	N/A	0.075989	3.51846	3.0292	15					801
12	5		10	0.991071	256011	11700221	N/A	0.011854	0.54885	0.472529	15					802
13	1	Uncut	30.3618	0.177296	12417446	50858224	N/A	0.574941	29.7268	25.7848	15	60	GA044-1	H	3	803
13	2	Cut	25.9968	0.260204	22692707	60322163	N/A	1.0507	54.3254	47.1213	15	60	GA044-1	H	3	804
13	3		10	0.932398	444351	21205916	N/A	0.020574	1.06376	0.922694	15	60	GA044-1	H	3	805
13	4		10	0.943878	3825711	30774026	N/A	0.177134	9.15859	7.94408	15					806
13	5		10	0.973214	2391626	43263450	N/A	0.110735	5.72545	4.9662	15					807
14	1		35.2047	0.109694	24005539	79079586	N/A	1.11148	22.6248	20.6148	15		LADDER			808
14	2		27.4286	0.227041	23577175	95943535	N/A	1.09165	22.2211	20.2469	15		LADDER			809
14	3		16.6267	0.535714	25086888	92765699	N/A	1.16155	23.644	21.5434	15		LADDER			810
14	4		10	0.83801	24096497	100826359	N/A	1.11569	22.7106	20.6929	15		LADDER			811
14	5		10	0.932398	660358	21569456	N/A	0.030575	0.622377	0.567083	15		LADDER			812
14	6		10	0.945153	3208131	28289544	N/A	0.14854	3.02361	2.75499	15		LADDER			813
14	7		10	0.97449	5468065	40771376	N/A	0.253177	5.15356	4.69571	15		LADDER			814
1	1		36	0.111276	19627602	87034323	N/A	0.814482	23.3468	20.6343	16		LADDER			815
1	2		28.7207	0.238872	19588341	93319326	N/A	0.812853	23.3001	20.593	16		LADDER			816
1	3		17.3648	0.586053	23691495	89989455	N/A	0.983121	28.1807	24.9066	16		LADDER			817
1	4		10.2314	0.930267	21162438	93869808	N/A	0.878173	25.1724	22.2478	16		LADDER			818
2	1	Uncut	30.4753	0.207715	45326652	94937652	N/A	1.88091	100	87.1204	16	0	GA055-1	D	1	819
3	1	Uncut	30.7346	0.203264	44876082	87594672	N/A	1.86221	100	80.8073	16	5	GA055-1	D	1	820
4	1	Uncut	30.8215	0.20178	44734425	82797447	N/A	1.85634	96.7833	79.8775	16	15	GA055-1	D	1	821
4	2	Cut	26.7221	0.284866	1486812	14045778	N/A	0.061698	3.21673	2.65484	16	15	GA055-1	D	1	822
5	1	Uncut	30.8215	0.20178	41863818	74851959	N/A	1.73721	90.5866	77.5568	16	60	GA055-1	D	1	823
5	2	Cut	26.7221	0.284866	4350312	21715266	N/A	0.180524	9.41338	8.05937	16	60	GA055-1	D	1	824
6	1	Uncut	30.3894	0.209199	45831525	82676214	N/A	1.90186	100	80.1993	16	0	GA052-1	M	2	825
7	1	Uncut	30.3894	0.209199	42613020	77961168	N/A	1.7683	90.4102	74.0375	16	5	GA052-1	M	2	826
7	2	Cut	26.5524	0.289318	4519983	22050951	N/A	0.187565	9.58985	7.85319	16	5	GA052-1	M	2	827
8	1	Uncut	30.3037	0.210682	40107630	72890358	N/A	1.66434	77.5133	56.5718	16	15	GA052-1	M	2	828
8	2	Cut	26.4399	0.292285	11635263	32492583	N/A	0.482826	22.4867	16.4115	16	15	GA052-1	M	2	829
9	1	Uncut	30.6479	0.204748	22756821	51458268	N/A	0.944335	49.7041	42.2036	16	60	GA052-1	M	2	830
9	2	Cut	26.3838	0.293769	23027784	46731009	N/A	0.955579	50.2959	42.7061	16	60	GA052-1	M	2	831
10	1	Uncut	30.4753	0.207715	46462944	85878021	N/A	1.92806	100	86.1206	16	0	GA045-1	G	3	832
11	1	Uncut	30.5615	0.206231	45507087	86311962	N/A	1.8884	98.0314	85.4168	16	5	GA045-1	G	3	833
11	2	Cut	26.6654	0.28635	913836	11363955	N/A	0.037921	1.96859	1.71527	16	5	GA045-1	G	3	834
12	1	Uncut	30.5615	0.206231	42321357	79325781	N/A	1.7562	94.4303	79.2336	16	15	GA045-1	G	3	835
12	2	Cut	26.6654	0.28635	2496213	18178257	N/A	0.103585	5.56972	4.67338	16	15	GA045-1	G	3	836
13	1	Uncut	30.4753	0.207715	37075908	76207602	N/A	1.53853	84.6115	74.4839	16	60	GA045-1	G	3	837
13	2	Cut	26.5524	0.289318	6743094	29700981	N/A	0.279817	15.3885	13.5466	16	60	GA045-1	G	3	838
14	1	band 6	36	0.120178	24098250	66987615	N/A	1	25.6609	21.4459	16		LADDER			839
14	2	band 7	28	0.252226	23010120	70093788	N/A	0.954846	24.5022	20.4776	16		LADDER			840
14	3	band 8	17	0.60089	24025386	59399823	N/A	0.996976	25.5833	21.3811	16		LADDER			841
14	4	band 9	10	0.945104	22776555	67128858	N/A	0.945154	24.2535	20.2697	16		LADDER			842
1	1	band 6	36	0.092086	19795510	87476970	N/A	1	33.7607	26.597	17		LADDER			843
1	2	band 7	28	0.234532	16726535	86110930	N/A	0.844966	28.5266	22.4735	17		LADDER			844
1	3	band 8	17	0.615827	16168120	68993611	N/A	0.816757	27.5743	21.7233	17		LADDER			845
1	4	band 9	10	0.978417	5944617	44201689	N/A	0.300301	10.1384	7.98711	17		LADDER			846
2	1	Uncut	30.6016	0.184173	40270845	120108286	N/A	2.03434	99.0028	85.4507	17	0	GA056-1	N	1	847
2	2		10	0.978417	405623	25674523	N/A	0.020491	0.997193	0.860691	17		GA056-1	N	1	848
3	1	Uncut	30.524	0.185612	32388354	104739981	N/A	1.63615	67.3675	52.8058	17	5	GA056-1	N	1	849
3	2	Cut	26.3627	0.280576	11598205	57097277	N/A	0.585901	24.1242	18.9097	17	5	GA056-1	N	1	850
3	3		10	0.982734	4090594	24204610	N/A	0.206643	8.5084	6.66928	17	5	GA056-1	N	1	851
4	1	Uncut	30.6794	0.182734	24700332	86599765	N/A	1.24777	54.1261	46.3757	17	15	GA056-1	N	1	852
4	2	Cut	26.3131	0.282014	20693873	69347404	N/A	1.04538	45.3467	38.8534	17	15	GA056-1	N	1	853
4	3		10	0.979856	240548	22637569	N/A	0.012152	0.527116	0.451637	17	15	GA056-1	N	1	854
5	1	Uncut	30.7574	0.181295	18697921	72350846	N/A	0.944554	41.904	35.0071	17	60	GA056-1	N	1	855
5	2	Cut	26.2636	0.283453	25587974	74492419	N/A	1.29262	57.3454	47.907	17	60	GA056-1	N	1	856
5	3		10	0.979856	334907	20303444	N/A	0.016918	0.750562	0.627028	17	60	GA056-1	N	1	857
6	1	Uncut	30.3695	0.188489	45169774	113269282	N/A	2.28182	98.2459	86.3354	17	0	GA053-1	K	2	858
6	2		10.0422	0.97554	152863	21642575	N/A	0.007722	0.332482	0.292175	17		GA053-1	K	2	859
6	3		10	0.992806	653626	13391736	N/A	0.033019	1.42166	1.24931	17		GA053-1	K	2	860
7	1	Uncut	30.4467	0.18705	41540893	108631562	N/A	2.0985	89.8744	76.3016	17	5	GA053-1	K	2	861
7	2	Cut	26.4124	0.279137	3588127	32603697	N/A	0.18126	7.76297	6.59061	17	5	GA053-1	K	2	862
7	3		10.0634	0.974101	419255	21384277	N/A	0.021179	0.907065	0.77008	17	5	GA053-1	K	2	863
7	4		10	0.991367	672796	13290845	N/A	0.033987	1.45561	1.23578	17					864
8	1	Uncut	30.4467	0.18705	36023909	98142519	N/A	1.8198	77.2025	62.0602	17	15	GA053-1	K	2	865
8	2	Cut	26.3627	0.280576	9396211	47326896	N/A	0.474664	20.1369	16.1873	17	15	GA053-1	K	2	866
8	3		10.0422	0.97554	642621	21304615	N/A	0.032463	1.3772	1.10708	17	15	GA053-1	K	2	867
8	4		10	0.992806	598814	13062935	N/A	0.03025	1.28331	1.03161	17					868
9	1	Uncut	30.7574	0.181295	22137303	77154777	N/A	1.1183	45.4153	39.2969	17	60	GA053-1	K	2	869
9	2	Cut	26.3131	0.282014	21142664	70586567	N/A	1.06805	43.3747	37.5313	17	60	GA053-1	K	2	870
9	3		10	0.979856	2429904	20070564	N/A	0.12275	4.98501	4.31344	17	60	GA053-1	K	2	871
9	4		10	0.994245	3034327	14794767	N/A	0.153284	6.225	5.38637	17					872
10	1	Uncut	30.6016	0.184173	47153230	123678521	N/A	2.38202	95.5784	84.2562	17	0	GA047-1	E	3	873
10	2		10.0211	0.976978	369839	18136098	N/A	0.018683	0.749654	0.66085	17		GA047-1	E	3	874
10	3		10	0.995683	1811565	16168688	N/A	0.091514	3.67199	3.23701	17		GA047-1	E	3	875
11	1	Uncut	30.6794	0.182734	43950420	117139847	N/A	2.22022	87.4583	78.8264	17	5	GA047-1	E	3	876
11	2	Cut	26.4621	0.277698	4153642	37131722	N/A	0.209827	8.26546	7.44968	17	5	GA047-1	E	3	877
11	3		10.0422	0.97554	458518	19917701	N/A	0.023163	0.912419	0.822366	17	5	GA047-1	E	3	878
11	4		10	0.995683	1690439	14958209	N/A	0.085395	3.36386	3.03185	17					879
12	1	Uncut	30.9139	0.178417	39559993	114388668	N/A	1.99843	79.4878	69.0081	17	15	GA047-1	E	3	880
12	2	Cut	26.512	0.276259	9833500	50558106	N/A	0.496754	19.7584	17.1535	17	15	GA047-1	E	3	881
12	3		10.0846	0.972662	375164	20843399	N/A	0.018952	0.753816	0.654433	17	15	GA047-1	E	3	882
13	1	Uncut	31.1503	0.174101	25315618	92513852	N/A	1.27886	54.7059	45.007	17	60	GA047-1	E	3	883
13	2	Cut	26.4124	0.279137	20960265	75449712	N/A	1.05884	45.2941	37.2639	17	60	GA047-1	E	3	884
1	1	band 6	36	0.10013	22380840	76730616	N/A	1	34.2995	24.1599	18		LADDER			885
1	2	band 7	28	0.227568	19646928	80275536	N/A	0.877846	30.1097	21.2087	18		LADDER			886
1	3	band 8	17	0.569571	18955656	60116184	N/A	0.846959	29.0503	20.4625	18		LADDER			887
1	4	band 9	10	0.953186	4267800	70786224	N/A	0.19069	6.54057	4.60705	18		LADDER			888
2	1	Uncut	30.1617	0.189857	52201080	114438024	N/A	2.3324	94.5654	84.4103	18	0	GA057-1	R	1	889	Gel 18 lane 2 band 1 manual analysis adjustment (merged split band)
2	2		10.4224	0.923277	785952	22522680	N/A	0.035117	1.4238	1.2709	18		GA057-1	R	1	891
2	3		10	0.953186	2214000	27799200	N/A	0.098924	4.01079	3.58009	18				1	892
3	1	Uncut	30.1617	0.189857	47146608	102977064	N/A	2.10656	75.0351	68.2733	18	5	GA057-1	R	1	893
3	2	Cut	26.1514	0.274382	7139952	36432504	N/A	0.319021	11.3634	10.3394	18	5	GA057-1	R	1	894
3	3		10.6882	0.905071	243648	16442208	N/A	0.010886	0.387772	0.352828	18	5	GA057-1	R	1	895
3	4		10.385	0.925878	1503936	11533896	N/A	0.067197	2.39356	2.17786	18				1	896
3	5		10.0541	0.949285	6798600	33357672	N/A	0.303769	10.8202	9.8451	18				1	897
4	1	Uncut	30.2392	0.188557	40235832	85667616	N/A	1.79778	64.3873	57.652	18	15	GA057-1	R	1	898
4	2	Cut	26.1514	0.274382	16867296	47750976	N/A	0.753649	26.9919	24.1683	18	15	GA057-1	R	1	899
4	3		10.6116	0.910273	407736	13752504	N/A	0.018218	0.652479	0.584225	18	15	GA057-1	R	1	900
4	4		10.1998	0.938882	1094112	18830160	N/A	0.048886	1.75085	1.5677	18				1	901
4	5		10.0722	0.947984	1504368	7621200	N/A	0.067217	2.40736	2.15554	18				1	902
4	6		10	0.955787	2380968	14244696	N/A	0.106384	3.81014	3.41157	18				1	903
5	1	Uncut	30.5509	0.183355	23305536	60341472	N/A	1.04132	39.6206	34.4935	18	60	GA057-1	R	1	904
5	2	Cut	26.1018	0.275683	31439016	65136024	N/A	1.40473	53.4479	46.5315	18	60	GA057-1	R	1	905
5	3		10.4037	0.924577	1491192	20607264	N/A	0.066628	2.5351	2.20705	18	60	GA057-1	R	1	906
5	4		10	0.955787	2586024	21502944	N/A	0.115546	4.39637	3.82746	18				1	907
6	1	Uncut	29.8539	0.195059	46509624	88950960	N/A	2.0781	91.186	78.3931	18	0	GA054-1	L	2	908
6	2		10.3477	0.928479	2377440	23501232	N/A	0.106227	4.66117	4.00723	18		GA054-1	L	2	909
6	3		10	0.958387	2118168	19357344	N/A	0.094642	4.15285	3.57022	18		GA054-1	L	2	910
7	1	Uncut	29.7012	0.197659	42833592	82963296	N/A	1.91385	86.5085	73.0892	18	5	GA054-1	L	2	911
7	2	Cut	26.1018	0.275683	1971792	15921288	N/A	0.088102	3.98231	3.36457	18	5	GA054-1	L	2	912
7	3		10.5355	0.915475	201960	6709176	N/A	0.009024	0.407887	0.344615	18	5	GA054-1	L	2	913
7	4		10.3105	0.931079	2238696	16430760	N/A	0.100027	4.52136	3.82	18					914
7	5		10	0.959688	2267712	20224872	N/A	0.101324	4.57996	3.86952	18					915
8	1	Uncut	29.6251	0.19896	40715280	81217440	N/A	1.8192	80.1602	51.6327	18	15	GA054-1	L	2	916
8	2	Cut	26.0029	0.278283	5692608	25535520	N/A	0.254352	11.2076	7.21903	18	15	GA054-1	L	2	917
8	3		10.5165	0.916775	252360	8107920	N/A	0.011276	0.496846	0.320028	18	15	GA054-1	L	2	918
8	4		10.3105	0.931079	1456488	13422312	N/A	0.065077	2.86753	1.84703	18					919
8	5		10	0.962289	2675664	13760712	N/A	0.119552	5.26784	3.39312	18					920
9	1	Uncut	29.7774	0.196359	28412784	66101112	N/A	1.26951	60.4711	52.3462	18	60	GA054-1	L	2	921
9	2	Cut	25.9537	0.279584	13940208	39273840	N/A	0.622863	29.669	25.6827	18	60	GA054-1	L	2	922
9	3		10.292	0.93238	1463472	17814600	N/A	0.06539	3.11471	2.69622	18	60	GA054-1	L	2	923
9	4		10	0.963589	3169296	18156744	N/A	0.141608	6.74523	5.83894	18					924
10	1	Uncut	29.9306	0.193758	43076304	88132824	N/A	1.9247	93.0923	79.9361	18	0	GA048-1	C	3	925
10	2		10.5165	0.916775	50976	11231712	N/A	0.002278	0.110164	0.094595	18		GA048-1	C	3	926
10	3		10.255	0.934981	1593216	14452056	N/A	0.071187	3.4431	2.95651	18		GA048-1	C	3	927
10	4		10	0.964889	1552176	17532144	N/A	0.069353	3.35441	2.88035	18					928
11	1	Uncut	29.9306	0.193758	38804832	86917104	N/A	1.73384	83.9775	73.4126	18	5	GA048-1	C	3	929
11	2	Cut	26.0029	0.278283	2799864	18735696	N/A	0.125101	6.05919	5.2969	18	5	GA048-1	C	3	930
11	3		10.255	0.934981	1342512	21969360	N/A	0.059985	2.90533	2.53982	18	5	GA048-1	C	3	931
11	4		10	0.96619	3261384	22539816	N/A	0.145722	7.05796	6.17003	18					932
12	1	Uncut	29.9306	0.193758	34918416	79250760	N/A	1.56019	79.997	65.9249	18	15	GA048-1	C	3	933
12	2	Cut	25.9045	0.280884	5825016	28745136	N/A	0.260268	13.3449	10.9975	18	15	GA048-1	C	3	934
12	3		10.1815	0.940182	713304	25304472	N/A	0.031871	1.63416	1.3467	18	15	GA048-1	C	3	935
12	4		10.018	0.951886	218592	9734112	N/A	0.009767	0.500788	0.412695	18					936
12	5		10	0.970091	1974312	21192264	N/A	0.088214	4.52309	3.72744	18					937
13	1	Uncut	30.0845	0.191157	24279768	66164616	N/A	1.08485	56.4401	46.6729	18	60	GA048-1	C	3	938
13	2	Cut	25.8554	0.282185	14357880	44663112	N/A	0.641526	33.376	27.6001	18	60	GA048-1	C	3	939
13	3		10.1632	0.941482	992376	30402864	N/A	0.04434	2.30685	1.90764	18	60	GA048-1	C	3	940
13	4		10	0.972692	3388608	30229416	N/A	0.151407	7.87707	6.51391	18					941
1	1	band 6	36	0.05848	23123876	74644008	N/A	1	31.677	26.7687	19		LADDER			942
1	2	band 7	28	0.201754	21297532	77207676	N/A	0.921019	29.1751	24.6545	19		LADDER			943
1	3	band 8	17	0.590643	20445628	60717404	N/A	0.884178	28.0081	23.6683	19		LADDER			944
1	4	band 9	10	0.953216	5981620	38277608	N/A	0.258677	8.19412	6.92445	19		LADDER			945
1	5		N/A	0.976608	2150228	21238440	N/A	0.092987	2.94556	2.48915	19		LADDER			946
2	1	Uncut	30.708	0.149123	46625968	109383508	N/A	2.01636	98.0544	86.6187	19	0	GA059-1	V	1	947
2	2		10	0.976608	925140	44386932	N/A	0.040008	1.94557	1.71867	19		GA059-1	V	1	948
3	1	Uncut	30.708	0.149123	39434900	96749312	N/A	1.70538	85.1219	75.8037	19	5	GA059-1	V	1	949
3	2	Cut	26.5672	0.24269	5970604	34511224	N/A	0.258201	12.8878	11.477	19	5	GA059-1	V	1	950
3	3		10	0.957602	396644	16493332	N/A	0.017153	0.856172	0.762449	19	5	GA059-1	V	1	951
3	4		10	0.973684	525436	20742380	N/A	0.022723	1.13417	1.01002	19				1	952
4	1	Uncut	30.708	0.149123	31656312	79991664	N/A	1.36899	60.3349	52.394	19	15	GA059-1	V	1	953
4	2	Cut	26.5175	0.244152	13622712	45084952	N/A	0.589119	25.964	22.5468	19	15	GA059-1	V	1	954
4	3		10	0.967836	3003832	17184824	N/A	0.129902	5.72511	4.97161	19	15	GA059-1	V	1	955
4	4		10	0.986842	4184788	15380308	N/A	0.180973	7.97594	6.9262	19				1	956
5	1	Uncut	30.9452	0.144737	16667548	53837572	N/A	0.720794	37.1838	30.005	19	60	GA059-1	V	1	957
5	2	Cut	26.4678	0.245614	25489868	59744732	N/A	1.10232	56.8656	45.887	19	60	GA059-1	V	1	958
5	3		10	0.967836	2667368	16876648	N/A	0.115351	5.95065	4.80181	19	60	GA059-1	V	1	959
6	1	Uncut	30.6294	0.150585	49624428	94165992	N/A	2.14603	98.0364	86.4102	19	0	GA055-1	D	2	960
6	2		10	0.959064	168164	12081152	N/A	0.007272	0.332219	0.292821	19		GA055-1	D	2	961
6	3		10	0.97807	825792	10922364	N/A	0.035712	1.63141	1.43794	19		GA055-1	D	2	962
7	1	Uncut	30.5509	0.152047	47177448	87591956	N/A	2.0402	97.0226	84.3771	19	5	GA055-1	D	2	963
7	2		10	0.976608	1447788	20141600	N/A	0.06261	2.97744	2.58938	19	5	GA055-1	D	2	964
8	1	Uncut	30.4727	0.153509	52862316	99164876	N/A	2.28605	86.3752	66.403	19	15	GA055-1	D	2	965
8	2	Cut	26.4182	0.247076	1303220	13427756	N/A	0.056358	2.12942	1.63704	19	15	GA055-1	D	2	966
8	3		11.6406	0.849415	5856704	64507180	N/A	0.253275	9.56965	7.3569	19	15	GA055-1	D	2	967
8	4		10	0.976608	1178576	26470428	N/A	0.050968	1.92575	1.48047	19					968
9	1	Uncut	30.5509	0.152047	49896632	93156056	N/A	2.1578	88.9649	80.0621	19	60	GA055-1	D	2	969
9	2	Cut	26.4182	0.247076	4689212	23657948	N/A	0.202787	8.36079	7.52412	19	60	GA055-1	D	2	970
9	3		10	0.976608	1499876	18594260	N/A	0.064863	2.67426	2.40664	19	60	GA055-1	D	2	971
10	1	Uncut	30.5509	0.152047	43784452	89583608	N/A	1.89347	96.6381	84.0277	19	0	GA049-1	S	3	972
10	2		10	0.96345	450976	11263588	N/A	0.019503	0.995364	0.865478	19		GA049-1	S	3	973
10	3		10	0.98538	1072224	10762836	N/A	0.046369	2.36654	2.05773	19		GA049-1	S	3	974
11	1	Uncut	30.6294	0.150585	38643108	83239072	N/A	1.67114	93.1706	81.3735	19	5	GA049-1	S	3	975
11	2	Cut	26.5175	0.244152	2720476	21431900	N/A	0.117648	6.55921	5.7287	19	5	GA049-1	S	3	976
11	3		10	0.96345	112064	11996492	N/A	0.004846	0.270192	0.235981	19	5	GA049-1	S	3	977
12	1	Uncut	30.708	0.149123	33278928	79370892	N/A	1.43916	79.4513	69.3228	19	15	GA049-1	S	3	978
12	2	Cut	26.4678	0.245614	7858420	32343656	N/A	0.33984	18.7615	16.3697	19	15	GA049-1	S	3	979
12	3		10	0.966374	105740	14358812	N/A	0.004573	0.252447	0.220265	19	15	GA049-1	S	3	980
12	4		10	0.988304	642872	12686760	N/A	0.027801	1.53482	1.33916	19					981
13	1	Uncut	30.7869	0.147661	20811332	64343164	N/A	0.899993	53.513	44.863	19	60	GA049-1	S	3	982
13	2	Cut	26.3192	0.25	17933708	51087040	N/A	0.775549	46.1137	38.6597	19	60	GA049-1	S	3	983
13	3		10	0.967836	145180	14769600	N/A	0.006278	0.373307	0.312964	19	60	GA049-1	S	3	984
14	1		34.9987	0.074561	26294784	73098640	N/A	1.13713	29.1706	27.0595	19		LADDER			985
14	2		27.2231	0.223684	26081468	82461560	N/A	1.1279	28.9339	26.84	19		LADDER			986
14	3		16.3577	0.616959	28864504	81898044	N/A	1.24825	32.0214	29.7039	19		LADDER			987
14	4		10	0.969298	4828816	39355136	N/A	0.208824	5.35693	4.96924	19		LADDER			988
14	5		10	0.983918	1901824	11535248	N/A	0.082245	2.10982	1.95713	19		LADDER			989
14	6		10	0.991228	2170016	12961276	N/A	0.093843	2.40735	2.23312	19		LADDER			990
1	1	band 6	36	0.123626	23282560	63660864	N/A	1	30.9424	26.0635	20		LADDER			991
1	2	band 7	28	0.260989	22437568	73128768	N/A	0.963707	29.8194	25.1176	20		LADDER			992
1	3	band 8	17	0.634615	19907008	51309632	N/A	0.855018	26.4563	22.2848	20		LADDER			993
1	4	band 9	10	0.968407	5347904	31046528	N/A	0.229696	7.10734	5.98668	20		LADDER			994
1	5		N/A	0.987637	4269760	25706176	N/A	0.183389	5.67449	4.77975	20		LADDER			995
2	1	Uncut	30.8833	0.207418	50061120	104109888	N/A	2.15015	97.9847	85.4787	20	0	GA060-1	Q	1	996
2	2		10	0.968407	282368	15951936	N/A	0.012128	0.552679	0.482139	20		GA060-1	Q	1	997
2	3		10	0.986264	747264	12718528	N/A	0.032095	1.46262	1.27594	20		GA060-1	Q	1	998
3	1	Uncut	31.039	0.20467	43716032	90451968	N/A	1.87763	84.2667	75.3212	20	5	GA060-1	Q	1	999
3	2	Cut	26.7448	0.29533	7083776	29122816	N/A	0.304252	13.6546	12.2051	20	5	GA060-1	Q	1	1000
3	3		10.154	0.958791	208256	7813120	N/A	0.008945	0.401433	0.358818	20	5	GA060-1	Q	1	1001
3	4		10	0.96978	181632	6618240	N/A	0.007801	0.350112	0.312946	20				1	1002
3	5		10	0.98489	688512	8394112	N/A	0.029572	1.32717	1.18628	20				1	1003
4	1	Uncut	31.2739	0.200549	35083840	73921088	N/A	1.50687	65.4828	57.3445	20	15	GA060-1	Q	1	1004
4	2	Cut	26.7939	0.293956	16945344	42089856	N/A	0.727813	31.6279	27.6971	20	15	GA060-1	Q	1	1005
4	3		14.4634	0.736264	227392	3192128	N/A	0.009767	0.424419	0.371672	20	15	GA060-1	Q	1	1006
4	4		10.1762	0.957418	351168	7803840	N/A	0.015083	0.655443	0.573983	20				1	1007
4	5		10.0219	0.967033	256448	6164800	N/A	0.011015	0.478651	0.419164	20				1	1008
4	6		10	0.982143	713024	8764736	N/A	0.030625	1.33083	1.16544	20				1	1009
5	1	Uncut	31.749	0.192308	19347904	53269120	N/A	0.831004	39.1155	33.0614	20	60	GA060-1	Q	1	1010
5	2	Cut	26.8431	0.292582	28110016	57579712	N/A	1.20734	56.8298	48.0339	20	60	GA060-1	Q	1	1011
5	3		10.0219	0.967033	663232	13319296	N/A	0.028486	1.34085	1.13332	20	60	GA060-1	Q	1	1012
5	4		10	0.978022	1342400	10072384	N/A	0.057657	2.71392	2.29387	20				1	1013
6	1	Uncut	31.1954	0.201923	51527680	93074112	N/A	2.21314	96.2843	80.5361	20	0	GA056-1	N	2	1014
6	2		10.1098	0.961538	684800	12511296	N/A	0.029413	1.27961	1.07032	20		GA056-1	N	2	1015
6	3		10	0.978022	1303680	9450176	N/A	0.055994	2.43605	2.03761	20		GA056-1	N	2	1016
7	1	Uncut	31.2739	0.200549	37249536	74620864	N/A	1.59989	69.9256	58.237	20	5	GA056-1	N	2	1017
7	2	Cut	26.8924	0.291209	14117824	35858816	N/A	0.606369	26.5023	22.0722	20	5	GA056-1	N	2	1018
7	3		10.0877	0.962912	177472	10917760	N/A	0.007623	0.333154	0.277465	20	5	GA056-1	N	2	1019
7	4		10	0.978022	1725440	12135616	N/A	0.074109	3.23903	2.6976	20					1020
8	1	Uncut	31.5898	0.195055	27129920	62123264	N/A	1.16525	51.2743	43.5103	20	15	GA056-1	N	2	1021
8	2	Cut	26.8924	0.291209	24174016	50474304	N/A	1.03829	45.6878	38.7697	20	15	GA056-1	N	2	1022
8	3		10.2655	0.951923	104512	10722560	N/A	0.004489	0.197523	0.167614	20	15	GA056-1	N	2	1023
8	4		10	0.973901	1502848	17234560	N/A	0.064548	2.84032	2.41023	20					1024
9	1	Uncut	31.909	0.18956	19321856	54248960	N/A	0.829885	38.0366	33.9253	20	60	GA056-1	N	2	1025
9	2	Cut	26.9418	0.289835	29678208	59189568	N/A	1.2747	58.4239	52.109	20	60	GA056-1	N	2	1026
9	3		10.9127	0.913462	208064	5665984	N/A	0.008936	0.40959	0.365319	20	60	GA056-1	N	2	1027
9	4		10	0.975275	1589952	31488192	N/A	0.068289	3.12995	2.79164	20					1028
10	1	Uncut	31.749	0.192308	52118336	94580096	N/A	2.23851	86.6754	66.222	20	0	GA050-1	P	3	1029
10	2		10	0.975275	8012160	20170368	N/A	0.344127	13.3246	10.1803	20		GA050-1	P	3	1030
11	1	Uncut	31.8289	0.190934	48455616	92702464	N/A	2.0812	95.1041	84.0688	20	5	GA050-1	P	3	1031
11	2	Cut	27.3401	0.278846	1332928	14069376	N/A	0.05725	2.61614	2.31258	20	5	GA050-1	P	3	1032
11	3		10.9845	0.909341	175360	18117184	N/A	0.007532	0.34418	0.304243	20	5	GA050-1	P	3	1033
11	4		10	0.975275	986176	22150912	N/A	0.042357	1.93557	1.71098	20					1034
12	1	Uncut	31.909	0.18956	46574400	93808192	N/A	2.0004	90.9295	80.3925	20	15	GA050-1	P	3	1035
12	2	Cut	27.29	0.28022	3576512	22654400	N/A	0.153613	6.9826	6.17345	20	15	GA050-1	P	3	1036
12	3		10	0.978022	1069440	23042880	N/A	0.045933	2.08792	1.84597	20	15	GA050-1	P	3	1037
13	1	Uncut	31.749	0.192308	39745024	90915712	N/A	1.70707	76.4577	68.0762	20	60	GA050-1	P	3	1038
13	2	Cut	27.0905	0.285714	11584064	40259008	N/A	0.497543	22.2843	19.8414	20	60	GA050-1	P	3	1039
13	3		10.0877	0.962912	296256	15120640	N/A	0.012724	0.569909	0.507434	20	60	GA050-1	P	3	1040
13	4		10	0.978022	357696	10813440	N/A	0.015363	0.688101	0.61267	20					1041
14	1		36	0.118132	25777856	70736000	N/A	1.10717	28.6187	26.4982	20		LADDER			1042
14	2		28.0705	0.259615	25102784	80252736	N/A	1.07818	27.8692	25.8043	20		LADDER			1043
14	3		16.889	0.638736	27075968	78470528	N/A	1.16293	30.0598	27.8326	20		LADDER			1044
14	4		10.0877	0.962912	2406336	31550784	N/A	0.103354	2.67152	2.47358	20		LADDER			1045
14	5		10	0.980769	9710592	39019904	N/A	0.417076	10.7807	9.98195	20		LADDER			1046

## Sheet: Figure 2c,d
Analysis provided at
https://github.com/arnescheu/NeissDist
In particular
https://github.com/arnescheu/NeissDist/blob/master/NeissDist-Analysis.xlsx

## Sheet: Figure 3d
pH	0	2	5	10	30	60	120
6.5	0	0.623638	0.713308	0.769381	0.818687	0.869141	0.913438
	0	0.53284	0.629978	0.734368	0.757662	0.844348	0.886324
	0	0.668899	0.698152	0.829131	0.893662	0.937617	0.986815
Mean	0	0.608459	0.680479	0.777627	0.823337	0.883702	0.928859
S.D.	0	0.0692877	0.0443874	0.0479166	0.0681189	0.0483094	0.0519903
7	0	0.635583	0.766727	0.864224	0.966319	0.863349	1
	0	0.55822	0.681846	0.800852	0.893068	0.962446	0.981047
	0	0.577999	0.67934	0.795392	0.842918	0.964538	1
Mean	0	0.590601	0.709305	0.820156	0.900768	0.930111	0.993682
S.D.	0	0.0401917	0.0497451	0.0382614	0.0620597	0.0578271	0.0109427
7.5	0	0.417084	0.650057	0.791179	0.844691	0.761952	0.924819
	0	0.41977	0.603452	0.717862	0.823918	0.875509	1
	0	0.364798	0.534376	0.695647	0.834634	0.877451	0.918052
Mean	0	0.400551	0.595961	0.734896	0.834414	0.838304	0.947624
S.D.	0	0.0309915	0.0582031	0.0499921	0.0103881	0.0661298	0.0454852
8	0	0.215734	0.562211	0.554984	0.832393	0.950874	0.962295
	0	0.236835	0.446265	0.468909	0.659294	0.833888	0.81968
	0	0.237539	0.49956	0.547441	0.681334	0.883561	0.96986
Mean	0	0.230036	0.502679	0.523778	0.724341	0.889441	0.917278
S.D.	0	0.0123912	0.0580361	0.0476673	0.094223	0.0587145	0.0846076
8.5	0	0.0681025	0.159288	0.275158	0.39535	0.587049	0.834923
	0	0.0520217	0.15494	0.27726	0.438068	0.539354	0.70795
	0	0.0706141	0.151999	0.236122	0.400614	0.655397	0.916206
Mean	0	0.0635794	0.155409	0.262847	0.411344	0.593933	0.819693
S.D.	0	0.0100878	0.0036671	0.0231682	0.0232931	0.0583269	0.10496

## Sheet: Figure 3e
Calcium concentration	0	2	5	10	30	60	120
0.5	0	0.147423	0.29961	0.468713	0.795072	0.710047	0.713195
	0	0.143801	0.330133	0.4761	0.71302	0.735722	0.760854
	0	0.133876	0.288553	0.452136	0.698925	0.667865	0.856753
Mean	0	0.1417	0.306099	0.46565	0.735672	0.704544	0.776934
S.D.	0	0.00701383	0.0215359	0.0122719	0.0519218	0.0342614	0.0731172
1	0	0.306668	0.482073	0.626591	0.771337	0.756259	0.828149
	0	0.31578	0.510619	0.688847	0.859421	0.873994	0.890705
	0	0.328426	0.537017	0.679471	0.841152	0.796416	0.859623
Mean	0	0.316958	0.509903	0.66497	0.82397	0.808889	0.859492
S.D.	0	0.0109267	0.0274793	0.0335659	0.0464881	0.0598503	0.0312779
2	0	0.407174	0.560634	0.660241	0.749724	0.738263	0.790317
	0	0.418972	0.565604	0.700931	0.80927	0.836647	0.890208
	0	0.427785	0.586588	0.716215	0.936141	0.968583	1
Mean	0	0.417977	0.570942	0.692463	0.831712	0.847831	0.893508
S.D.	0	0.0103412	0.013776	0.0289319	0.095213	0.115567	0.104881
10	0	0.417382	0.589481	0.708001	0.944374	0.925779	1
	0	0.403088	0.617804	0.748015	0.934595	0.965107	1
	0	0.40722	0.584165	0.700462	0.817283	0.888817	0.942389
Mean	0	0.40923	0.59715	0.718826	0.898751	0.926568	0.980796
S.D.	0	0.00735616	0.0180834	0.0255579	0.0707223	0.0381515	0.0332617

## Sheet: Figure 3f
Buffer	0	2	5	10	30	60	120
HBS	0	0.386023	0.626927	0.809608	0.887945	0.971211	0.988491
	0	0.391182	0.59526	0.759873	0.845698	0.901513	1
	0	0.362775	0.590308	0.759666	0.90601	0.953874	1
Mean	0	0.379993	0.604165	0.776382	0.879884	0.942199	0.996164
S.D.	0	0.0151332	0.0198672	0.0287743	0.0309538	0.0362861	0.00664462
TBS	0	0.468166	0.631642	0.769626	0.898047	0.930108	1
	0	0.398207	0.555921	0.709078	0.839442	0.906825	0.934896
	0	0.426535	0.578166	0.715334	0.85526	0.894102	0.907761
Mean	0	0.430969	0.588576	0.731346	0.86425	0.910345	0.947552
S.D.	0	0.0351894	0.0389189	0.0332987	0.0303191	0.0182592	0.0474041

## Sheet: Figure 3g
	0	10	30	60	120
Lyophilised	0	0.677355	0.85392	0.912869	0.943085
	0	0.656796	0.862931	0.909816	0.945466
	0	0.701635	0.86265	0.92995	0.934079
Mean	0	0.678595	0.859834	0.917545	0.940877
S.D.	0	0.0224449	0.00512335	0.010851	0.00600587
Non-lyophilised	0	0.651794	0.856039	0.926217	1
	0	0.66714	0.860532	0.918546	1
	0	0.694229	0.863882	0.913576	1
Mean	0	0.671054	0.860151	0.919447	1
S.D.	0	0.0214865	0.00393555	0.0063684	0

## Sheet: Figure 4a
	Band intensities
R1
	ODC+OAZ	MBP+OAZ	sfGFP+OAZ
Crosslinked pdt	111148666	2902058	0
R2
	ODC+OAZ	MBP+OAZ	sfGFP+OAZ
Crosslinked pdt	100840984	2889330	0
R3
	ODC+OAZ	MBP+OAZ	sfGFP+OAZ
Crosslinked pdt	107850384	2397648	0
	MW			Relative conjugation to MBP (%)
DogTag-MBP	47819.8		R1	2.81941
ODC	53060.6		R2	3.09398
AP-OAZ(C91A)-GSY-D	17825.8		R3	2.40061
DogTag-MBP:OAZ	65645.6		Average	2.77133
ODC:OAZ	70886.4		S.D.	0.349178

## Sheet: Figure 4d
	Band intensities
R1
	WT	dN 4KR	dN dC 4KR	dN dC 3KR K92
Crosslinked pdt	100490773	12710488	5505998	78719424
R2
Crosslinked pdt	102970329	18982472	7706970	83266476
R3
Crosslinked pdt	106466184	14485975	7158784	89369082
				Relative conjugation(%)
	MW			WT	dN 4KR	dN dC 4KR	dN dC 3KR K92
WT ODC:OAZ	70873		R1	100	13.0494	6.02646	86.1605
dN 4KR ODC:OAZ	68695		R2	100	19.0194	8.23235	88.9427
dN dC 4KR ODC:OAZ	64436		R3	100	14.0376	7.39571	92.3268
dN dC 3KR K92 ODC:OAZ	64436
			Average	100	15.3688	7.21817	89.1433
			S.D.	0	3.19987	1.11361	3.08807

## Sheet: Figure 4e
	AZI band intensity
	Without Ca	With Ca	% AZI conjugated	Average % conjugated	S.D
R1	93311890	21977550	76.4472	79.6097	3.24659
R2	100141540	17089834	82.9343
R3	84842268	17437055	79.4477

[truncated: 19 more sheets: Figure 4f, Figure 5c, Figure 6e, Supp Figure 1b, Supp Figure 1c, Supp Figure 1d, Supp Figure 1e, Supp Figure 3, Supp Figure 4b, Supp Fig 4c, Supp Fig 4d, Supp Figure 4e, Supp Figure 4f, Supp Figure 5a, Supp Figure 5b, Supp Figure 7a, Supp Figure 7b, Supp Figure 9a, Supp Figure 9b]
